# Supplementary material for: Identification and analysis of unitary loss of long-established protein-coding genes in Poaceae shows evidences for biased gene loss and putatively functional transcription of relics
Source: BMC Evol Biol. 2015 Apr 18;15:66. doi: 10.1186/s12862-015-0345-x (PMC4425925; doi:10.1186/s12862-015-0345-x)
Supplement: Additional file 1: — Detail List of unitary gene loss events in Poaceae clade. [file 12862_2015_345_MOESM1_ESM.xlsx]

## Sheet: brachypodium
ID	chr	start	end	strand	frameshift	preliminary stop-codon	orthologous group	orthologous counterpart	class
Bra_chr1_1	1	414162	416038	-	1	0	3972	LOC_Os03g64370	relic-retaining
Bra_chr1_2	1	10057103	10058129	+	5	0	511	LOC_Os03g45340	relic-retaining
Bra_chr1_3	1	13420203	13422568	+	4	0	4485	LOC_Os07g49290	relic-retaining
Bra_chr1_4	1	16683193	16687962	+	NA	NA	11630	Sb02g039990	relic-lacking
Bra_chr1_5	1	21281154	21282043	+	3	0	2127	Sb01g016620	relic-retaining
Bra_chr1_6	1	21339396	21340201	-	1	0	12350	LOC_Os07g33230	relic-retaining
Bra_chr1_7	1	22863943	22898957	-	NA	NA	6641	Sb02g033360	relic-lacking
Bra_chr1_8	1	24132683	24170756	-	NA	NA	12080	LOC_Os07g26520	relic-lacking
Bra_chr1_9	1	37179308	37182573	-	5	1	13538	LOC_Os06g27860	relic-retaining
Bra_chr1_10	1	47133313	47134787	-	1	0	6386	LOC_Os06g06740	relic-retaining
Bra_chr1_11	1	47325038	47326327	+	8	0	5272	LOC_Os06g06520	relic-retaining
Bra_chr1_12	1	58533495	58548027	-	NA	NA	9168	Sb02g000540	relic-lacking
Bra_chr1_13	1	60788504	60807991	+	NA	NA	12987	LOC_Os03g25600	relic-lacking
Bra_chr1_14	1	63165428	63190211	-	NA	NA	11860	LOC_Os03g20450	relic-lacking
Bra_chr1_15	1	65055824	65086814	+	NA	NA	10323	LOC_Os03g17220	relic-lacking
Bra_chr1_16	1	65229548	65250495	-	NA	NA	16297	Sb01g039340	relic-lacking
Bra_chr1_17	1	70368640	70439489	-	NA	NA	13518	Sb01g045270	relic-lacking
Bra_chr1_18	1	72346297	72384715	-	NA	NA	5989	Sb01g047330	relic-lacking
Bra_chr2_1	2	3244152	3257111	-	NA	NA	11836	LOC_Os01g07940	relic-lacking
Bra_chr2_2	2	12824881	12831568	-	NA	NA	6472	LOC_Os05g51740	relic-lacking
Bra_chr2_3	2	14483201	14517810	-	NA	NA	3379	Sb09g028562	relic-lacking
Bra_chr2_4	2	23794975	23913772	-	NA	NA	9148	LOC_Os05g33580	relic-lacking
Bra_chr2_5	2	28249132	28249834	-	1	0	12645	LOC_Os05g28350	relic-retaining
Bra_chr2_6	2	38303749	38304204	-	1	0	13870	LOC_Os03g45750	relic-retaining
Bra_chr2_7	2	50872097	50882351	+	NA	NA	9716	Sb03g035890	relic-lacking
Bra_chr2_8	2	56629378	56630663	+	2	0	8133	LOC_Os01g68960	relic-retaining
Bra_chr2_9	2	57741527	57906864	+	NA	NA	7146	LOC_Os01g71330	relic-lacking
Bra_chr3_1	3	47728	81095	+	NA	NA	6630	Sb04g000260	relic-lacking
Bra_chr3_2	3	614022	614547	-	0	1	7701	LOC_Os03g62379	relic-retaining
Bra_chr3_3	3	4483332	4491380	+	NA	NA	11250	Sb04g005700	relic-lacking
Bra_chr3_4	3	8736181	8803286	+	NA	NA	4025	LOC_Os02g18650	relic-lacking
Bra_chr3_5	3	12770399	12774641	+	NA	NA	5943	Sb07g002570	relic-lacking
Bra_chr3_6	3	36925365	36927755	-	NA	NA	13867	Sb01g027765	relic-lacking
Bra_chr3_7	3	44021014	44021680	-	1	0	7504	Sb10g022000	relic-retaining
Bra_chr3_8	3	47572680	47582088	-	NA	NA	7752	Sb04g022340	relic-lacking
Bra_chr3_9	3	52986517	53030240	-	NA	NA	11328	Sb04g031485	relic-lacking
Bra_chr3_10	3	53074789	53077850	-	NA	NA	8445	LOC_Os02g46450	relic-lacking
Bra_chr3_11	3	53357311	53369315	+	NA	NA	14700	Sb04g030870	relic-lacking
Bra_chr3_12	3	55070295	55076810	+	NA	NA	5548	Sb04g036455	relic-lacking
Bra_chr3_13	3	59161475	59177931	+	NA	NA	10593	LOC_Os02g54190	relic-lacking
Bra_chr4_1	4	42449149	42457972	-	3	0	7462	LOC_Os09g37930	relic-retaining
Bra_chr4_2	4	44818914	44893795	-	NA	NA	4077	Sb08g006330	relic-lacking
Bra_chr5_1	5	589068	650002	+	NA	NA	9226	LOC_Os04g08600	relic-lacking
Bra_chr5_2	5	19412882	19417445	+	NA	NA	1387	LOC_Os04g44090	relic-lacking
Bra_chr5_3	5	26551431	26572675	+	NA	NA	11429	LOC_Os04g56780	relic-lacking
Bra_chr5_4	5	27116925	27119818	+	NA	NA	11453	Sb06g032730	relic-lacking
Bra_chr5_5	5	27148353	27150139	+	2	0	2064	LOC_Os04g57880	relic-retaining

## Sheet: rice
ID	chr	start	end	strand	frameshift	preliminary stop-codon	orthologous group	orthologous counterpart	class
Ric_chr1_1	1	603643	613107	+	NA	NA	5577	BRADI2G01010	relic-lacking
Ric_chr1_2	1	9862424	9865437	+	4	0	395	BRADI1G54830	relic-retaining
Ric_chr1_3	1	27275574	27289449	+	NA	NA	12301	BRADI2G46050	relic-lacking
Ric_chr1_4	1	30353999	30365593	+	NA	NA	12784	Sb03g033470	relic-lacking
Ric_chr1_5	1	34836055	34842570	+	NA	NA	12673	BRADI2G53370	relic-lacking
Ric_chr1_6	1	36813330	36863751	+	NA	NA	14191	Sb03g040220	relic-lacking
Ric_chr2_1	2	22323680	22329628	+	NA	NA	6691	Sb04g024040	relic-lacking
Ric_chr3_1	3	18206268	18207558	+	0	1	1001	BRADI1G15920	relic-retaining
Ric_chr3_2	3	20477088	20500132	-	NA	NA	8865	BRADI1G15770	relic-lacking
Ric_chr4_1	4	19959380	19960647	+	1	0	8971	BRADI5G08970	relic-retaining
Ric_chr4_2	4	34257067	34260733	+	NA	NA	11453	Sb06g032730	relic-lacking
Ric_chr4_3	4	34283847	34302785	+	2	0	2056	BRADI5G26017	relic-retaining
Ric_chr5_1	5	14099768	14100082	-	0	1	15063	BRADI4G26830	relic-retaining
Ric_chr5_2	5	16694683	16713877	+	1	0	578	BRADI2G28435	relic-retaining
Ric_chr5_3	5	25098637	25104224	+	NA	NA	3104	BRADI2G20440	relic-lacking
Ric_chr6_1	6	31185582	31196701	-	1	0	15637	BRADI1G29247	relic-retaining
Ric_chr7_1	7	24966138	24994157	+	NA	NA	11109	BRADI1G21780	relic-lacking
Ric_chr7_2	7	25384628	25394779	+	NA	NA	1958	Sb02g039220	relic-lacking
Ric_chr9_1	9	12547452	12549095	-	3	1	15240	BRADI4G29260	relic-retaining
Ric_chr10_1	10	7523460	7530998	+	2	1	12012	BRADI1G31130	relic-retaining
Ric_chr10_2	10	18518185	18596811	+	NA	NA	8182	Sb01g018560	relic-lacking
Ric_chr10_3	10	19490357	19493506	+	2	0	12985	BRADI3G30740	relic-retaining
Ric_chr10_4	10	21073775	21097338	-	NA	NA	11401	Sb01g030360	relic-lacking
Ric_chr10_5	10	22797121	22841803	-	NA	NA	8901	BRADI3G34440	relic-lacking
Ric_chr10_6	10	22866940	22867254	-	2	0	14753	BRADI3G34370	relic-retaining
Ric_chr12_1	12	17414492	17458402	-	NA	NA	14515	Sb08g014050	relic-lacking
Ric_chr12_2	12	27455750	27467984	+	NA	NA	8521	BRADI4G00280	relic-lacking

## Sheet: sorghum
ID	chr	start	end	strand	frameshift	preliminary stop-codon	orthologous group	orthologous counterpart	class
Sor_chr1_1	1	1343902	1348595	+	1	0	6026	GRMZM2G016774	relic-retaining
Sor_chr1_2	1	2696706	2698191	+	1	0	9973	GRMZM2G155565	relic-retaining
Sor_chr1_3	1	6133764	6136732	-	1	0	5146	LOC_Os03g10940	relic-retaining
Sor_chr1_4	1	48453206	48521448	-	NA	NA	14620	BRADI3G34510	relic-lacking
Sor_chr1_5	1	69714301	69716778	+	1	0	6806	GRMZM2G377780	relic-retaining
Sor_chr2_1	2	17105974	17323562	-	NA	NA	15100	LOC_Os07g26974	relic-lacking
Sor_chr2_2	2	58419440	58509522	+	NA	NA	8859	BRADI4G29820	relic-lacking
Sor_chr2_3	2	73617420	73625727	+	NA	NA	290	LOC_Os07g42826	relic-lacking
Sor_chr2_4	2	75118681	75121777	+	5	0	8076	GRMZM2G429231	relic-retaining
Sor_chr3_1	3	47955604	47956683	+	1	0	4397	LOC_Os02g08140	relic-retaining
Sor_chr3_2	3	63381107	63384547	-	4	0	16364	LOC_Os01g55549	relic-retaining
Sor_chr3_3	3	63753628	63758498	+	0	1	12352	GRMZM2G049759	relic-retaining
Sor_chr3_4	3	74386656	74396272	+	NA	NA	10318	LOC_Os01g74500	relic-lacking
Sor_chr4_1	4	1084578	1094215	+	NA	NA	14917	GRMZM2G150193	relic-lacking
Sor_chr4_2	4	57749194	57750836	+	2	0	165	LOC_Os11g48060	relic-retaining
Sor_chr4_3	4	63921085	63928674	-	2	0	8968	LOC_Os02g52510	relic-retaining
Sor_chr4_4	4	66266780	66302303	+	NA	NA	12579	BRADI3G54710	relic-lacking
Sor_chr6_1	6	49944587	49946702	-	2	0	9435	LOC_Os12g18650	relic-retaining
Sor_chr6_2	6	61013582	61019973	-	1	0	834	GRMZM2G160702	relic-retaining
Sor_chr7_1	7	20735518	22596183	+	NA	NA	13836	LOC_Os08g17060	relic-lacking
Sor_chr7_2	7	63759369	63760561	+	3	1	2873	GRMZM2G050218	relic-retaining
Sor_chr8_1	8	6901429	6905071	+	1	0	9445	GRMZM2G028307	relic-retaining
Sor_chr9_1	9	54842921	54845280	-	1	0	11297	GRMZM2G176396	relic-retaining

## Sheet: maize
ID	chr	start	end	strand	frameshift	preliminary stop-codon	orthologous group	orthologous counterpart	class
Mai_chr1_1	1	82679800	82681036	+	4	2	10134	Sb06g033560	relic-retaining
Mai_chr1_2	1	116771432	116771880	-	1	0	8726	Sb03g001085	relic-retaining
Mai_chr1_3	1	276606723	276607198	+	2	1	13268	Sb03g001910	relic-retaining
Mai_chr2_1	2	13644854	13645167	+	1	0	1548	Sb06g026960	relic-retaining
Mai_chr2_2	2	105898980	105899359	-	1	1	3341	Sb10g002520	relic-retaining
Mai_chr3_1	3	123684344	124138116	+	NA	NA	6157	Sb08g018390	relic-lacking
Mai_chr3_2	3	157041566	157041979	+	2	0	10276	LOC_Os10g28230	relic-retaining
Mai_chr3_3	3	159140632	159254924	-	NA	NA	9499	Sb03g044000	relic-lacking
Mai_chr3_4	3	187575155	187576604	+	3	0	14668	Sb10g027000	relic-retaining
Mai_chr3_5	3	188024527	188028509	-	NA	NA	5492	LOC_Os01g57854	relic-lacking
Mai_chr3_6	3	199744437	199840493	-	NA	NA	13537	LOC_Os01g52530	relic-lacking
Mai_chr4_1	4	24254193	24254634	-	1	0	5437	Sb09g003440	relic-retaining
Mai_chr4_2	4	81468339	81468985	+	2	0	1795	Sb02g043490	relic-retaining
Mai_chr4_3	4	149942455	150206583	+	NA	NA	4712	Sb04g033280	relic-lacking
Mai_chr4_4	4	156812647	156813434	-	1	0	13557	Sb01g010920	relic-retaining
Mai_chr4_5	4	157731125	157734006	-	1	0	1563	Sb04g031140	relic-retaining
Mai_chr5_1	5	209754552	209757880	-	2	0	8968	LOC_Os02g52510	relic-retaining
Mai_chr5_2	5	213268349	213310328	+	NA	NA	16396	Sb04g036130	relic-lacking
Mai_chr6_1	6	4806483	4902315	+	NA	NA	10908	Sb07g001600	relic-lacking
Mai_chr6_2	6	9507533	9507804	-	1	0	12169	Sb09g025210	relic-retaining
Mai_chr6_3	6	128776302	128776534	-	1	0	3239	Sb02g002660	relic-retaining
Mai_chr7_1	7	1315839	1368161	+	NA	NA	7590	BRADI1G59070	relic-lacking
Mai_chr8_1	8	4360335	4361244	+	2	0	14974	Sb03g010230	relic-retaining
Mai_chr8_2	8	16024617	16028540	-	NA	NA	12650	Sb03g004980	relic-lacking
Mai_chr8_3	8	165526772	165628738	-	NA	NA	11893	BRADI2G55520	relic-lacking
Mai_chr8_4	8	175185941	175186895	-	1	0	2271	Sb10g022070	relic-retaining
Mai_chr9_1	9	45132803	45216998	+	NA	NA	14152	LOC_Os06g21930	relic-lacking
Mai_chr9_2	9	99023201	99023731	-	1	0	14165	Sb10g024575	relic-retaining
Mai_chr10_1	10	5909473	5909800	-	1	1	10320	Sb05g000210	relic-retaining
Mai_chr10_2	10	86005633	86006516	-	1	0	12717	Sb03g004380	relic-retaining
Mai_chr10_3	10	121455394	121492570	+	NA	NA	11573	LOC_Os04g38470	relic-lacking
Mai_chr10_4	10	129970121	130032228	-	6	0	1878	Sb06g022180	relic-retaining
