# Supplementary material for: Identification and analysis of unitary loss of long-established protein-coding genes in Poaceae shows evidences for biased gene loss and putatively functional transcription of relics
Source: BMC Evol Biol. 2015 Apr 18;15:66. doi: 10.1186/s12862-015-0345-x (PMC4425925; doi:10.1186/s12862-015-0345-x)
Supplement: Additional file 2: — Plant GO slim and GO annotation for lost genes. [file 12862_2015_345_MOESM2_ESM.xlsx]

## Sheet: brachypodium
ID	orthologous group	orthologous counterpart in arabidopsis	Plant GO slim	GO	GO domain
Bra_chr1_1	3972	AT5G52850	cytoplasm	mitochondrion	cellular_component
Bra_chr1_1	3972	AT5G52850	cell	mitochondrion	cellular_component
Bra_chr1_1	3972	AT5G52850	mitochondrion	mitochondrion	cellular_component
Bra_chr1_1	3972	AT5G52850	intracellular	mitochondrion	cellular_component
Bra_chr1_10	6386	AT4G18770	biosynthetic process	sequence-specific DNA binding transcription factor activity	biological_process
Bra_chr1_10	6386	AT4G18770	metabolic process	sequence-specific DNA binding transcription factor activity	biological_process
Bra_chr1_10	6386	AT4G18770	nucleobase-containing compound metabolic process	sequence-specific DNA binding transcription factor activity	biological_process
Bra_chr1_10	6386	AT4G18770	cellular process	sequence-specific DNA binding transcription factor activity	biological_process
Bra_chr1_10	6386	AT4G18770	biosynthetic process	regulation of transcription, DNA-dependent	biological_process
Bra_chr1_10	6386	AT4G18770	metabolic process	regulation of transcription, DNA-dependent	biological_process
Bra_chr1_10	6386	AT4G18770	nucleobase-containing compound metabolic process	regulation of transcription, DNA-dependent	biological_process
Bra_chr1_10	6386	AT4G18770	cellular process	regulation of transcription, DNA-dependent	biological_process
Bra_chr1_10	6386	AT4G18770	transport	purine nucleobase transport	biological_process
Bra_chr1_10	6386	AT4G18770	multicellular organismal development	embryo sac development	biological_process
Bra_chr1_10	6386	AT4G18770	pollination	pollen tube guidance	biological_process
Bra_chr1_10	6386	AT4G18770	response to external stimulus	pollen tube guidance	biological_process
Bra_chr1_10	6386	AT4G18770	cell differentiation	regulation of synergid differentiation	biological_process
Bra_chr1_10	6386	AT4G18770	multicellular organismal development	regulation of synergid differentiation	biological_process
Bra_chr1_10	6386	AT4G18770	cellular process	regulation of synergid differentiation	biological_process
Bra_chr1_10	6386	AT4G18770	cell	nucleus	cellular_component
Bra_chr1_10	6386	AT4G18770	nucleus	nucleus	cellular_component
Bra_chr1_10	6386	AT4G18770	intracellular	nucleus	cellular_component
Bra_chr1_10	6386	AT4G18770	DNA binding	DNA binding	molecular_function
Bra_chr1_10	6386	AT4G18770	binding	DNA binding	molecular_function
Bra_chr1_10	6386	AT4G18770	nucleic acid binding	DNA binding	molecular_function
Bra_chr1_10	6386	AT4G18770	DNA binding	sequence-specific DNA binding transcription factor activity	molecular_function
Bra_chr1_10	6386	AT4G18770	sequence-specific DNA binding transcription factor activity	sequence-specific DNA binding transcription factor activity	molecular_function
Bra_chr1_10	6386	AT4G18770	binding	sequence-specific DNA binding transcription factor activity	molecular_function
Bra_chr1_10	6386	AT4G18770	nucleic acid binding	sequence-specific DNA binding transcription factor activity	molecular_function
Bra_chr1_11	5272	AT4G01130	extracellular region	extracellular region	cellular_component
Bra_chr1_11	5272	AT4G01130	hydrolase activity	hydrolase activity, acting on ester bonds	molecular_function
Bra_chr1_11	5272	AT4G01130	catalytic activity	hydrolase activity, acting on ester bonds	molecular_function
Bra_chr1_13	12987	AT2G46920	cellular component organization	microtubule cytoskeleton organization	biological_process
Bra_chr1_13	12987	AT2G46920	cellular process	microtubule cytoskeleton organization	biological_process
Bra_chr1_13	12987	AT2G46920	cellular process	cytokinesis by cell plate formation	biological_process
Bra_chr1_13	12987	AT2G46920	cell cycle	cytokinesis by cell plate formation	biological_process
Bra_chr1_13	12987	AT2G46920	metabolic process	catalytic activity	biological_process
Bra_chr1_13	12987	AT2G46920	metabolic process	protein serine/threonine phosphatase activity	biological_process
Bra_chr1_13	12987	AT2G46920	cellular process	protein serine/threonine phosphatase activity	biological_process
Bra_chr1_13	12987	AT2G46920	biosynthetic process	regulation of transcription, DNA-dependent	biological_process
Bra_chr1_13	12987	AT2G46920	metabolic process	regulation of transcription, DNA-dependent	biological_process
Bra_chr1_13	12987	AT2G46920	nucleobase-containing compound metabolic process	regulation of transcription, DNA-dependent	biological_process
Bra_chr1_13	12987	AT2G46920	cellular process	regulation of transcription, DNA-dependent	biological_process
Bra_chr1_13	12987	AT2G46920	transport	mRNA export from nucleus	biological_process
Bra_chr1_13	12987	AT2G46920	metabolic process	mRNA export from nucleus	biological_process
Bra_chr1_13	12987	AT2G46920	biosynthetic process	N-terminal protein myristoylation	biological_process
Bra_chr1_13	12987	AT2G46920	metabolic process	N-terminal protein myristoylation	biological_process
Bra_chr1_13	12987	AT2G46920	cellular protein modification process	N-terminal protein myristoylation	biological_process
Bra_chr1_13	12987	AT2G46920	protein metabolic process	N-terminal protein myristoylation	biological_process
Bra_chr1_13	12987	AT2G46920	cellular process	N-terminal protein myristoylation	biological_process
Bra_chr1_13	12987	AT2G46920	post-embryonic development	regulation of flower development	biological_process
Bra_chr1_13	12987	AT2G46920	flower development	regulation of flower development	biological_process
Bra_chr1_13	12987	AT2G46920	multicellular organismal development	regulation of flower development	biological_process
Bra_chr1_13	12987	AT2G46920	anatomical structure morphogenesis	regulation of meristem structural organization	biological_process
Bra_chr1_13	12987	AT2G46920	multicellular organismal development	regulation of meristem structural organization	biological_process
Bra_chr1_13	12987	AT2G46920	cell differentiation	maintenance of meristem identity	biological_process
Bra_chr1_13	12987	AT2G46920	multicellular organismal development	maintenance of meristem identity	biological_process
Bra_chr1_13	12987	AT2G46920	cellular process	maintenance of meristem identity	biological_process
Bra_chr1_13	12987	AT2G46920	cellular component organization	trichome morphogenesis	biological_process
Bra_chr1_13	12987	AT2G46920	anatomical structure morphogenesis	trichome morphogenesis	biological_process
Bra_chr1_13	12987	AT2G46920	cell differentiation	trichome morphogenesis	biological_process
Bra_chr1_13	12987	AT2G46920	multicellular organismal development	trichome morphogenesis	biological_process
Bra_chr1_13	12987	AT2G46920	cellular process	trichome morphogenesis	biological_process
Bra_chr1_13	12987	AT2G46920	biosynthetic process	protein palmitoylation	biological_process
Bra_chr1_13	12987	AT2G46920	metabolic process	protein palmitoylation	biological_process
Bra_chr1_13	12987	AT2G46920	cellular protein modification process	protein palmitoylation	biological_process
Bra_chr1_13	12987	AT2G46920	protein metabolic process	protein palmitoylation	biological_process
Bra_chr1_13	12987	AT2G46920	cellular process	protein palmitoylation	biological_process
Bra_chr1_13	12987	AT2G46920	biosynthetic process	protein myristoylation	biological_process
Bra_chr1_13	12987	AT2G46920	metabolic process	protein myristoylation	biological_process
Bra_chr1_13	12987	AT2G46920	cellular protein modification process	protein myristoylation	biological_process
Bra_chr1_13	12987	AT2G46920	protein metabolic process	protein myristoylation	biological_process
Bra_chr1_13	12987	AT2G46920	cellular process	protein myristoylation	biological_process
Bra_chr1_13	12987	AT2G46920	metabolic process	post-translational protein modification	biological_process
Bra_chr1_13	12987	AT2G46920	cellular protein modification process	post-translational protein modification	biological_process
Bra_chr1_13	12987	AT2G46920	protein metabolic process	post-translational protein modification	biological_process
Bra_chr1_13	12987	AT2G46920	cellular process	post-translational protein modification	biological_process
Bra_chr1_13	12987	AT2G46920	cellular component organization	actin nucleation	biological_process
Bra_chr1_13	12987	AT2G46920	cellular process	actin nucleation	biological_process
Bra_chr1_13	12987	AT2G46920	biosynthetic process	positive regulation of transcription, DNA-dependent	biological_process
Bra_chr1_13	12987	AT2G46920	metabolic process	positive regulation of transcription, DNA-dependent	biological_process
Bra_chr1_13	12987	AT2G46920	nucleobase-containing compound metabolic process	positive regulation of transcription, DNA-dependent	biological_process
Bra_chr1_13	12987	AT2G46920	cellular process	positive regulation of transcription, DNA-dependent	biological_process
Bra_chr1_13	12987	AT2G46920	anatomical structure morphogenesis	root hair cell differentiation	biological_process
Bra_chr1_13	12987	AT2G46920	cell differentiation	root hair cell differentiation	biological_process
Bra_chr1_13	12987	AT2G46920	multicellular organismal development	root hair cell differentiation	biological_process
Bra_chr1_13	12987	AT2G46920	cellular process	root hair cell differentiation	biological_process
Bra_chr1_13	12987	AT2G46920	cellular component organization	cell wall organization	biological_process
Bra_chr1_13	12987	AT2G46920	cellular process	cell wall organization	biological_process
Bra_chr1_13	12987	AT2G46920	cell	nucleus	cellular_component
Bra_chr1_13	12987	AT2G46920	nucleus	nucleus	cellular_component
Bra_chr1_13	12987	AT2G46920	intracellular	nucleus	cellular_component
Bra_chr1_13	12987	AT2G46920	membrane	plasma membrane	cellular_component
Bra_chr1_13	12987	AT2G46920	cell	plasma membrane	cellular_component
Bra_chr1_13	12987	AT2G46920	plasma membrane	plasma membrane	cellular_component
Bra_chr1_13	12987	AT2G46920	catalytic activity	catalytic activity	molecular_function
Bra_chr1_13	12987	AT2G46920	hydrolase activity	protein serine/threonine phosphatase activity	molecular_function
Bra_chr1_13	12987	AT2G46920	catalytic activity	protein serine/threonine phosphatase activity	molecular_function
Bra_chr1_13	12987	AT2G46920	binding	phospholipid binding	molecular_function
Bra_chr1_13	12987	AT2G46920	lipid binding	phospholipid binding	molecular_function
Bra_chr1_14	11860	AT2G27060	metabolic process	protein kinase activity	biological_process
Bra_chr1_14	11860	AT2G27060	cellular protein modification process	protein kinase activity	biological_process
Bra_chr1_14	11860	AT2G27060	protein metabolic process	protein kinase activity	biological_process
Bra_chr1_14	11860	AT2G27060	cellular process	protein kinase activity	biological_process
Bra_chr1_14	11860	AT2G27060	metabolic process	protein serine/threonine kinase activity	biological_process
Bra_chr1_14	11860	AT2G27060	cellular protein modification process	protein serine/threonine kinase activity	biological_process
Bra_chr1_14	11860	AT2G27060	protein metabolic process	protein serine/threonine kinase activity	biological_process
Bra_chr1_14	11860	AT2G27060	cellular process	protein serine/threonine kinase activity	biological_process
Bra_chr1_14	11860	AT2G27060	metabolic process	protein tyrosine kinase activity	biological_process
Bra_chr1_14	11860	AT2G27060	cellular protein modification process	protein tyrosine kinase activity	biological_process
Bra_chr1_14	11860	AT2G27060	protein metabolic process	protein tyrosine kinase activity	biological_process
Bra_chr1_14	11860	AT2G27060	cellular process	protein tyrosine kinase activity	biological_process
Bra_chr1_14	11860	AT2G27060	metabolic process	protein phosphorylation	biological_process
Bra_chr1_14	11860	AT2G27060	cellular protein modification process	protein phosphorylation	biological_process
Bra_chr1_14	11860	AT2G27060	protein metabolic process	protein phosphorylation	biological_process
Bra_chr1_14	11860	AT2G27060	cellular process	protein phosphorylation	biological_process
Bra_chr1_14	11860	AT2G27060	signal transduction	transmembrane receptor protein tyrosine kinase signaling pathway	biological_process
Bra_chr1_14	11860	AT2G27060	cell communication	transmembrane receptor protein tyrosine kinase signaling pathway	biological_process
Bra_chr1_14	11860	AT2G27060	cellular process	transmembrane receptor protein tyrosine kinase signaling pathway	biological_process
Bra_chr1_14	11860	AT2G27060	metabolic process	transferase activity, transferring phosphorus-containing groups	biological_process
Bra_chr1_14	11860	AT2G27060	membrane	plasma membrane	cellular_component
Bra_chr1_14	11860	AT2G27060	cell	plasma membrane	cellular_component
Bra_chr1_14	11860	AT2G27060	plasma membrane	plasma membrane	cellular_component
Bra_chr1_14	11860	AT2G27060	kinase activity	protein kinase activity	molecular_function
Bra_chr1_14	11860	AT2G27060	catalytic activity	protein kinase activity	molecular_function
Bra_chr1_14	11860	AT2G27060	transferase activity	protein kinase activity	molecular_function
Bra_chr1_14	11860	AT2G27060	kinase activity	protein serine/threonine kinase activity	molecular_function
Bra_chr1_14	11860	AT2G27060	catalytic activity	protein serine/threonine kinase activity	molecular_function
Bra_chr1_14	11860	AT2G27060	transferase activity	protein serine/threonine kinase activity	molecular_function
Bra_chr1_14	11860	AT2G27060	kinase activity	protein tyrosine kinase activity	molecular_function
Bra_chr1_14	11860	AT2G27060	catalytic activity	protein tyrosine kinase activity	molecular_function
Bra_chr1_14	11860	AT2G27060	transferase activity	protein tyrosine kinase activity	molecular_function
Bra_chr1_14	11860	AT2G27060	nucleotide binding	ATP binding	molecular_function
Bra_chr1_14	11860	AT2G27060	binding	ATP binding	molecular_function
Bra_chr1_14	11860	AT2G27060	catalytic activity	transferase activity, transferring phosphorus-containing groups	molecular_function
Bra_chr1_14	11860	AT2G27060	transferase activity	transferase activity, transferring phosphorus-containing groups	molecular_function
Bra_chr1_15	10323	AT2G39430	biosynthetic process	lignan biosynthetic process	biological_process
Bra_chr1_15	10323	AT2G39430	metabolic process	lignan biosynthetic process	biological_process
Bra_chr1_15	10323	AT2G39430	cellular process	lignan biosynthetic process	biological_process
Bra_chr1_15	10323	AT2G39430	secondary metabolic process	lignan biosynthetic process	biological_process
Bra_chr1_15	10323	AT2G39430	anatomical structure morphogenesis	root hair cell differentiation	biological_process
Bra_chr1_15	10323	AT2G39430	cell differentiation	root hair cell differentiation	biological_process
Bra_chr1_15	10323	AT2G39430	multicellular organismal development	root hair cell differentiation	biological_process
Bra_chr1_15	10323	AT2G39430	cellular process	root hair cell differentiation	biological_process
Bra_chr1_15	10323	AT3G55230	response to stress	defense response	biological_process
Bra_chr1_15	10323	AT2G39430	extracellular region	extracellular region	cellular_component
Bra_chr1_15	10323	AT3G55230	extracellular region	extracellular region	cellular_component
Bra_chr1_16	16297	AT1G78570	metabolic process	catalytic activity	biological_process
Bra_chr1_16	16297	AT1G78570	metabolic process	dTDP-4-dehydrorhamnose reductase activity	biological_process
Bra_chr1_16	16297	AT1G78570	metabolic process	nucleotide-sugar metabolic process	biological_process
Bra_chr1_16	16297	AT1G78570	nucleobase-containing compound metabolic process	nucleotide-sugar metabolic process	biological_process
Bra_chr1_16	16297	AT1G78570	cellular process	nucleotide-sugar metabolic process	biological_process
Bra_chr1_16	16297	AT1G78570	biosynthetic process	flavonoid biosynthetic process	biological_process
Bra_chr1_16	16297	AT1G78570	metabolic process	flavonoid biosynthetic process	biological_process
Bra_chr1_16	16297	AT1G78570	response to abiotic stimulus	response to UV-B	biological_process
Bra_chr1_16	16297	AT1G78570	biosynthetic process	UDP-rhamnose biosynthetic process	biological_process
Bra_chr1_16	16297	AT1G78570	metabolic process	UDP-rhamnose biosynthetic process	biological_process
Bra_chr1_16	16297	AT1G78570	nucleobase-containing compound metabolic process	UDP-rhamnose biosynthetic process	biological_process
Bra_chr1_16	16297	AT1G78570	cellular process	UDP-rhamnose biosynthetic process	biological_process
Bra_chr1_16	16297	AT1G78570	metabolic process	UDP-L-rhamnose synthase activity	biological_process
Bra_chr1_16	16297	AT1G78570	transport	auxin efflux	biological_process
Bra_chr1_16	16297	AT1G78570	signal transduction	auxin efflux	biological_process
Bra_chr1_16	16297	AT1G78570	cell communication	auxin efflux	biological_process
Bra_chr1_16	16297	AT1G78570	response to endogenous stimulus	auxin efflux	biological_process
Bra_chr1_16	16297	AT1G78570	cellular process	auxin efflux	biological_process
Bra_chr1_16	16297	AT1G78570	metabolic process	cellular metabolic process	biological_process
Bra_chr1_16	16297	AT1G78570	cellular process	cellular metabolic process	biological_process
Bra_chr1_16	16297	AT1G78570	biosynthetic process	extracellular polysaccharide biosynthetic process	biological_process
Bra_chr1_16	16297	AT1G78570	metabolic process	extracellular polysaccharide biosynthetic process	biological_process
Bra_chr1_16	16297	AT1G78570	cellular process	extracellular polysaccharide biosynthetic process	biological_process
Bra_chr1_16	16297	AT1G78570	metabolic process	UDP-glucose 4,6-dehydratase activity	biological_process
Bra_chr1_16	16297	AT1G78570	biosynthetic process	flavonol biosynthetic process	biological_process
Bra_chr1_16	16297	AT1G78570	metabolic process	flavonol biosynthetic process	biological_process
Bra_chr1_16	16297	AT1G78570	cytoplasm	cytosol	cellular_component
Bra_chr1_16	16297	AT1G78570	cell	cytosol	cellular_component
Bra_chr1_16	16297	AT1G78570	cytosol	cytosol	cellular_component
Bra_chr1_16	16297	AT1G78570	intracellular	cytosol	cellular_component
Bra_chr1_16	16297	AT1G78570	cytoplasm	chloroplast	cellular_component
Bra_chr1_16	16297	AT1G78570	cell	chloroplast	cellular_component
Bra_chr1_16	16297	AT1G78570	intracellular	chloroplast	cellular_component
Bra_chr1_16	16297	AT1G78570	plastid	chloroplast	cellular_component
Bra_chr1_16	16297	AT1G78570	catalytic activity	catalytic activity	molecular_function
Bra_chr1_16	16297	AT1G78570	catalytic activity	dTDP-4-dehydrorhamnose reductase activity	molecular_function
Bra_chr1_16	16297	AT1G78570	catalytic activity	UDP-L-rhamnose synthase activity	molecular_function
Bra_chr1_16	16297	AT1G78570	catalytic activity	UDP-glucose 4,6-dehydratase activity	molecular_function
Bra_chr1_17	13518	AT1G10460	extracellular region	extracellular region	cellular_component
Bra_chr1_17	13518	AT1G10460	extracellular region	apoplast	cellular_component
Bra_chr1_18	5989	AT3G24020	cytoplasm	chloroplast	cellular_component
Bra_chr1_18	5989	AT3G24020	cell	chloroplast	cellular_component
Bra_chr1_18	5989	AT3G24020	intracellular	chloroplast	cellular_component
Bra_chr1_18	5989	AT3G24020	plastid	chloroplast	cellular_component
Bra_chr1_18	5989	AT4G13580	cytoplasm	chloroplast	cellular_component
Bra_chr1_18	5989	AT4G13580	cell	chloroplast	cellular_component
Bra_chr1_18	5989	AT4G13580	intracellular	chloroplast	cellular_component
Bra_chr1_18	5989	AT4G13580	plastid	chloroplast	cellular_component
Bra_chr1_2	511	AT3G10680	response to stress	response to heat	biological_process
Bra_chr1_2	511	AT3G10680	response to abiotic stimulus	response to heat	biological_process
Bra_chr1_2	511	AT3G10680	response to abiotic stimulus	response to high light intensity	biological_process
Bra_chr1_2	511	AT3G10680	response to stress	response to hydrogen peroxide	biological_process
Bra_chr1_2	511	AT5G04890	response to stress	response to heat	biological_process
Bra_chr1_2	511	AT5G04890	response to abiotic stimulus	response to heat	biological_process
Bra_chr1_2	511	AT5G04890	response to biotic stimulus	response to virus	biological_process
Bra_chr1_2	511	AT5G04890	response to external stimulus	response to virus	biological_process
Bra_chr1_2	511	AT5G04890	response to abiotic stimulus	response to high light intensity	biological_process
Bra_chr1_2	511	AT5G04890	response to stress	response to hydrogen peroxide	biological_process
Bra_chr1_2	511	AT3G10680	cytoplasm	cytoplasm	cellular_component
Bra_chr1_2	511	AT3G10680	cell	cytoplasm	cellular_component
Bra_chr1_2	511	AT3G10680	intracellular	cytoplasm	cellular_component
Bra_chr1_3	4485	AT5G58610	biosynthetic process	regulation of transcription, DNA-dependent	biological_process
Bra_chr1_3	4485	AT5G58610	metabolic process	regulation of transcription, DNA-dependent	biological_process
Bra_chr1_3	4485	AT5G58610	nucleobase-containing compound metabolic process	regulation of transcription, DNA-dependent	biological_process
Bra_chr1_3	4485	AT5G58610	cellular process	regulation of transcription, DNA-dependent	biological_process
Bra_chr1_3	4485	AT5G58610	biosynthetic process	N-terminal protein myristoylation	biological_process
Bra_chr1_3	4485	AT5G58610	metabolic process	N-terminal protein myristoylation	biological_process
Bra_chr1_3	4485	AT5G58610	cellular process	N-terminal protein myristoylation	biological_process
Bra_chr1_3	4485	AT5G58610	response to endogenous stimulus	response to chitin	biological_process
Bra_chr1_3	4485	AT5G58610	transport	transcription factor import into nucleus	biological_process
Bra_chr1_3	4485	AT5G63900	biosynthetic process	regulation of transcription, DNA-dependent	biological_process
Bra_chr1_3	4485	AT5G63900	metabolic process	regulation of transcription, DNA-dependent	biological_process
Bra_chr1_3	4485	AT5G63900	nucleobase-containing compound metabolic process	regulation of transcription, DNA-dependent	biological_process
Bra_chr1_3	4485	AT5G63900	cellular process	regulation of transcription, DNA-dependent	biological_process
Bra_chr1_3	4485	AT5G63900	metabolic process	N-acetyltransferase activity	biological_process
Bra_chr1_3	4485	AT5G58610	cell	nucleus	cellular_component
Bra_chr1_3	4485	AT5G58610	nucleus	nucleus	cellular_component
Bra_chr1_3	4485	AT5G58610	intracellular	nucleus	cellular_component
Bra_chr1_3	4485	AT5G63900	cell	nucleus	cellular_component
Bra_chr1_3	4485	AT5G63900	nucleus	nucleus	cellular_component
Bra_chr1_3	4485	AT5G63900	intracellular	nucleus	cellular_component
Bra_chr1_3	4485	AT5G58610	DNA binding	DNA binding	molecular_function
Bra_chr1_3	4485	AT5G58610	binding	DNA binding	molecular_function
Bra_chr1_3	4485	AT5G58610	nucleic acid binding	DNA binding	molecular_function
Bra_chr1_3	4485	AT5G58610	binding	RNA binding	molecular_function
Bra_chr1_3	4485	AT5G58610	nucleic acid binding	RNA binding	molecular_function
Bra_chr1_3	4485	AT5G58610	binding	zinc ion binding	molecular_function
Bra_chr1_3	4485	AT5G63900	DNA binding	DNA binding	molecular_function
Bra_chr1_3	4485	AT5G63900	binding	DNA binding	molecular_function
Bra_chr1_3	4485	AT5G63900	nucleic acid binding	DNA binding	molecular_function
Bra_chr1_3	4485	AT5G63900	binding	zinc ion binding	molecular_function
Bra_chr1_4	11630	AT2G22010	metabolic process	ubiquitin-protein ligase activity	biological_process
Bra_chr1_4	11630	AT2G22010	cellular protein modification process	ubiquitin-protein ligase activity	biological_process
Bra_chr1_4	11630	AT2G22010	protein metabolic process	ubiquitin-protein ligase activity	biological_process
Bra_chr1_4	11630	AT2G22010	cellular process	ubiquitin-protein ligase activity	biological_process
Bra_chr1_4	11630	AT2G22010	response to biotic stimulus	response to virus	biological_process
Bra_chr1_4	11630	AT2G22010	response to external stimulus	response to virus	biological_process
Bra_chr1_4	11630	AT2G22010	metabolic process	protein ubiquitination	biological_process
Bra_chr1_4	11630	AT2G22010	cellular protein modification process	protein ubiquitination	biological_process
Bra_chr1_4	11630	AT2G22010	protein metabolic process	protein ubiquitination	biological_process
Bra_chr1_4	11630	AT2G22010	cellular process	protein ubiquitination	biological_process
Bra_chr1_4	11630	AT2G22010	metabolic process	protein catabolic process	biological_process
Bra_chr1_4	11630	AT2G22010	protein metabolic process	protein catabolic process	biological_process
Bra_chr1_4	11630	AT2G22010	catabolic process	protein catabolic process	biological_process
Bra_chr1_4	11630	AT2G22010	metabolic process	proteolysis involved in cellular protein catabolic process	biological_process
Bra_chr1_4	11630	AT2G22010	protein metabolic process	proteolysis involved in cellular protein catabolic process	biological_process
Bra_chr1_4	11630	AT2G22010	catabolic process	proteolysis involved in cellular protein catabolic process	biological_process
Bra_chr1_4	11630	AT2G22010	cellular process	proteolysis involved in cellular protein catabolic process	biological_process
Bra_chr1_4	11630	AT2G22010	cellular process	regulation of cell cycle	biological_process
Bra_chr1_4	11630	AT2G22010	cell cycle	regulation of cell cycle	biological_process
Bra_chr1_4	11630	AT2G22010	response to biotic stimulus	cellular process regulating host cell cycle in response to virus	biological_process
Bra_chr1_4	11630	AT2G22010	response to external stimulus	cellular process regulating host cell cycle in response to virus	biological_process
Bra_chr1_4	11630	AT2G22010	cellular process	cellular process regulating host cell cycle in response to virus	biological_process
Bra_chr1_4	11630	AT2G22010	cell cycle	cellular process regulating host cell cycle in response to virus	biological_process
Bra_chr1_4	11630	AT2G22010	cytoplasm	cytoplasm	cellular_component
Bra_chr1_4	11630	AT2G22010	cell	cytoplasm	cellular_component
Bra_chr1_4	11630	AT2G22010	intracellular	cytoplasm	cellular_component
Bra_chr1_4	11630	AT2G22010	catalytic activity	ubiquitin-protein ligase activity	molecular_function
Bra_chr1_4	11630	AT2G22010	binding	zinc ion binding	molecular_function
Bra_chr1_5	2127	AT2G43480	extracellular region	extracellular region	cellular_component
Bra_chr1_5	2127	AT5G24070	extracellular region	extracellular region	cellular_component
Bra_chr1_5	2127	AT2G43480	catalytic activity	peroxidase activity	molecular_function
Bra_chr1_5	2127	AT5G24070	catalytic activity	peroxidase activity	molecular_function
Bra_chr1_6	12350	AT2G34740	catalytic activity	catalytic activity	molecular_function
Bra_chr1_6	12350	AT2G34740	hydrolase activity	protein serine/threonine phosphatase activity	molecular_function
Bra_chr1_6	12350	AT2G34740	catalytic activity	protein serine/threonine phosphatase activity	molecular_function
Bra_chr1_7	6641	AT4G23330	cell	nucleus	cellular_component
Bra_chr1_7	6641	AT4G23330	nucleus	nucleus	cellular_component
Bra_chr1_7	6641	AT4G23330	intracellular	nucleus	cellular_component
Bra_chr1_7	6641	AT4G23330	cytoplasm	cytoplasm	cellular_component
Bra_chr1_7	6641	AT4G23330	cell	cytoplasm	cellular_component
Bra_chr1_7	6641	AT4G23330	intracellular	cytoplasm	cellular_component
Bra_chr1_8	12080	AT1G06515	cytoplasm	mitochondrion	cellular_component
Bra_chr1_8	12080	AT1G06515	cell	mitochondrion	cellular_component
Bra_chr1_8	12080	AT1G06515	mitochondrion	mitochondrion	cellular_component
Bra_chr1_8	12080	AT1G06515	intracellular	mitochondrion	cellular_component
Bra_chr1_8	12080	AT2G30942	cytoplasm	mitochondrion	cellular_component
Bra_chr1_8	12080	AT2G30942	cell	mitochondrion	cellular_component
Bra_chr1_8	12080	AT2G30942	mitochondrion	mitochondrion	cellular_component
Bra_chr1_8	12080	AT2G30942	intracellular	mitochondrion	cellular_component
Bra_chr1_9	13538	AT1G10710	reproduction	leptotene	biological_process
Bra_chr1_9	13538	AT1G10710	cellular process	leptotene	biological_process
Bra_chr1_9	13538	AT1G10710	cell cycle	leptotene	biological_process
Bra_chr1_9	13538	AT1G10710	reproduction	zygotene	biological_process
Bra_chr1_9	13538	AT1G10710	cellular process	zygotene	biological_process
Bra_chr1_9	13538	AT1G10710	cell cycle	zygotene	biological_process
Bra_chr1_9	13538	AT1G10710	reproduction	synapsis	biological_process
Bra_chr1_9	13538	AT1G10710	cellular component organization	synapsis	biological_process
Bra_chr1_9	13538	AT1G10710	cellular process	synapsis	biological_process
Bra_chr1_9	13538	AT1G10710	cell cycle	synapsis	biological_process
Bra_chr1_9	13538	AT1G10710	cell	nucleus	cellular_component
Bra_chr1_9	13538	AT1G10710	nucleus	nucleus	cellular_component
Bra_chr1_9	13538	AT1G10710	intracellular	nucleus	cellular_component
Bra_chr1_9	13538	AT1G10710	cytoplasm	cytoplasm	cellular_component
Bra_chr1_9	13538	AT1G10710	cell	cytoplasm	cellular_component
Bra_chr1_9	13538	AT1G10710	intracellular	cytoplasm	cellular_component
Bra_chr2_1	11836	AT2G26700	metabolic process	protein kinase activity	biological_process
Bra_chr2_1	11836	AT2G26700	cellular protein modification process	protein kinase activity	biological_process
Bra_chr2_1	11836	AT2G26700	protein metabolic process	protein kinase activity	biological_process
Bra_chr2_1	11836	AT2G26700	cellular process	protein kinase activity	biological_process
Bra_chr2_1	11836	AT2G26700	metabolic process	protein serine/threonine kinase activity	biological_process
Bra_chr2_1	11836	AT2G26700	cellular protein modification process	protein serine/threonine kinase activity	biological_process
Bra_chr2_1	11836	AT2G26700	protein metabolic process	protein serine/threonine kinase activity	biological_process
Bra_chr2_1	11836	AT2G26700	cellular process	protein serine/threonine kinase activity	biological_process
Bra_chr2_1	11836	AT2G26700	metabolic process	protein phosphorylation	biological_process
Bra_chr2_1	11836	AT2G26700	cellular protein modification process	protein phosphorylation	biological_process
Bra_chr2_1	11836	AT2G26700	protein metabolic process	protein phosphorylation	biological_process
Bra_chr2_1	11836	AT2G26700	cellular process	protein phosphorylation	biological_process
Bra_chr2_1	11836	AT2G26700	metabolic process	kinase activity	biological_process
Bra_chr2_1	11836	AT2G26700	cellular process	kinase activity	biological_process
Bra_chr2_1	11836	AT2G26700	metabolic process	transferase activity, transferring phosphorus-containing groups	biological_process
Bra_chr2_1	11836	AT2G26700	post-embryonic development	cotyledon development	biological_process
Bra_chr2_1	11836	AT2G26700	multicellular organismal development	cotyledon development	biological_process
Bra_chr2_1	11836	AT2G26700	embryo development	cotyledon development	biological_process
Bra_chr2_1	11836	AT2G26700	cell	nucleus	cellular_component
Bra_chr2_1	11836	AT2G26700	nucleus	nucleus	cellular_component
Bra_chr2_1	11836	AT2G26700	intracellular	nucleus	cellular_component
Bra_chr2_1	11836	AT2G26700	kinase activity	protein kinase activity	molecular_function
Bra_chr2_1	11836	AT2G26700	catalytic activity	protein kinase activity	molecular_function
Bra_chr2_1	11836	AT2G26700	transferase activity	protein kinase activity	molecular_function
Bra_chr2_1	11836	AT2G26700	kinase activity	protein serine/threonine kinase activity	molecular_function
Bra_chr2_1	11836	AT2G26700	catalytic activity	protein serine/threonine kinase activity	molecular_function
Bra_chr2_1	11836	AT2G26700	transferase activity	protein serine/threonine kinase activity	molecular_function
Bra_chr2_1	11836	AT2G26700	protein binding	protein binding	molecular_function
Bra_chr2_1	11836	AT2G26700	binding	protein binding	molecular_function
Bra_chr2_1	11836	AT2G26700	nucleotide binding	ATP binding	molecular_function
Bra_chr2_1	11836	AT2G26700	binding	ATP binding	molecular_function
Bra_chr2_1	11836	AT2G26700	kinase activity	kinase activity	molecular_function
Bra_chr2_1	11836	AT2G26700	catalytic activity	kinase activity	molecular_function
Bra_chr2_1	11836	AT2G26700	transferase activity	kinase activity	molecular_function
Bra_chr2_1	11836	AT2G26700	catalytic activity	transferase activity, transferring phosphorus-containing groups	molecular_function
Bra_chr2_1	11836	AT2G26700	transferase activity	transferase activity, transferring phosphorus-containing groups	molecular_function
Bra_chr2_2	6472	AT4G20270	metabolic process	polysaccharide biosynthetic process	biological_process
Bra_chr2_2	6472	AT4G20270	biosynthetic process	polysaccharide biosynthetic process	biological_process
Bra_chr2_2	6472	AT4G20270	carbohydrate metabolic process	polysaccharide biosynthetic process	biological_process
Bra_chr2_2	6472	AT4G20270	metabolic process	protein kinase activity	biological_process
Bra_chr2_2	6472	AT4G20270	cellular protein modification process	protein kinase activity	biological_process
Bra_chr2_2	6472	AT4G20270	protein metabolic process	protein kinase activity	biological_process
Bra_chr2_2	6472	AT4G20270	cellular process	protein kinase activity	biological_process
Bra_chr2_2	6472	AT4G20270	metabolic process	protein serine/threonine kinase activity	biological_process
Bra_chr2_2	6472	AT4G20270	cellular protein modification process	protein serine/threonine kinase activity	biological_process
Bra_chr2_2	6472	AT4G20270	protein metabolic process	protein serine/threonine kinase activity	biological_process
Bra_chr2_2	6472	AT4G20270	cellular process	protein serine/threonine kinase activity	biological_process
Bra_chr2_2	6472	AT4G20270	metabolic process	protein phosphorylation	biological_process
Bra_chr2_2	6472	AT4G20270	cellular protein modification process	protein phosphorylation	biological_process
Bra_chr2_2	6472	AT4G20270	protein metabolic process	protein phosphorylation	biological_process
Bra_chr2_2	6472	AT4G20270	cellular process	protein phosphorylation	biological_process
Bra_chr2_2	6472	AT4G20270	signal transduction	transmembrane receptor protein tyrosine kinase signaling pathway	biological_process
Bra_chr2_2	6472	AT4G20270	cell communication	transmembrane receptor protein tyrosine kinase signaling pathway	biological_process
Bra_chr2_2	6472	AT4G20270	cellular process	transmembrane receptor protein tyrosine kinase signaling pathway	biological_process
Bra_chr2_2	6472	AT4G20270	cell growth	multidimensional cell growth	biological_process
Bra_chr2_2	6472	AT4G20270	cellular process	multidimensional cell growth	biological_process
Bra_chr2_2	6472	AT4G20270	growth	multidimensional cell growth	biological_process
Bra_chr2_2	6472	AT4G20270	multicellular organismal development	determination of bilateral symmetry	biological_process
Bra_chr2_2	6472	AT4G20270	cellular component organization	cell tip growth	biological_process
Bra_chr2_2	6472	AT4G20270	cell growth	cell tip growth	biological_process
Bra_chr2_2	6472	AT4G20270	anatomical structure morphogenesis	cell tip growth	biological_process
Bra_chr2_2	6472	AT4G20270	cellular process	cell tip growth	biological_process
Bra_chr2_2	6472	AT4G20270	growth	cell tip growth	biological_process
Bra_chr2_2	6472	AT4G20270	anatomical structure morphogenesis	meristem initiation	biological_process
Bra_chr2_2	6472	AT4G20270	multicellular organismal development	meristem initiation	biological_process
Bra_chr2_2	6472	AT4G20270	multicellular organismal development	meristem maintenance	biological_process
Bra_chr2_2	6472	AT4G20270	multicellular organismal development	regulation of meristem growth	biological_process
Bra_chr2_2	6472	AT4G20270	growth	regulation of meristem growth	biological_process
Bra_chr2_2	6472	AT4G20270	metabolic process	transferase activity, transferring phosphorus-containing groups	biological_process
Bra_chr2_2	6472	AT4G20270	response to abiotic stimulus	anthocyanin accumulation in tissues in response to UV light	biological_process
Bra_chr2_2	6472	AT4G20270	response to external stimulus	anthocyanin accumulation in tissues in response to UV light	biological_process
Bra_chr2_2	6472	AT4G20270	post-embryonic development	floral organ development	biological_process
Bra_chr2_2	6472	AT4G20270	flower development	floral organ development	biological_process
Bra_chr2_2	6472	AT4G20270	multicellular organismal development	floral organ development	biological_process
Bra_chr2_2	6472	AT4G20270	post-embryonic development	anther development	biological_process
Bra_chr2_2	6472	AT4G20270	flower development	anther development	biological_process
Bra_chr2_2	6472	AT4G20270	multicellular organismal development	anther development	biological_process
Bra_chr2_2	6472	AT4G20270	cell growth	root hair elongation	biological_process
Bra_chr2_2	6472	AT4G20270	anatomical structure morphogenesis	root hair elongation	biological_process
Bra_chr2_2	6472	AT4G20270	cell differentiation	root hair elongation	biological_process
Bra_chr2_2	6472	AT4G20270	multicellular organismal development	root hair elongation	biological_process
Bra_chr2_2	6472	AT4G20270	cellular process	root hair elongation	biological_process
Bra_chr2_2	6472	AT4G20270	growth	root hair elongation	biological_process
Bra_chr2_2	6472	AT4G20270	cellular component organization	cell wall organization	biological_process
Bra_chr2_2	6472	AT4G20270	cellular process	cell wall organization	biological_process
Bra_chr2_2	6472	AT4G20270	membrane	plasma membrane	cellular_component
Bra_chr2_2	6472	AT4G20270	cell	plasma membrane	cellular_component
Bra_chr2_2	6472	AT4G20270	plasma membrane	plasma membrane	cellular_component
Bra_chr2_2	6472	AT4G20270	kinase activity	protein kinase activity	molecular_function
Bra_chr2_2	6472	AT4G20270	catalytic activity	protein kinase activity	molecular_function
Bra_chr2_2	6472	AT4G20270	transferase activity	protein kinase activity	molecular_function
Bra_chr2_2	6472	AT4G20270	kinase activity	protein serine/threonine kinase activity	molecular_function
Bra_chr2_2	6472	AT4G20270	catalytic activity	protein serine/threonine kinase activity	molecular_function
Bra_chr2_2	6472	AT4G20270	transferase activity	protein serine/threonine kinase activity	molecular_function
Bra_chr2_2	6472	AT4G20270	nucleotide binding	ATP binding	molecular_function
Bra_chr2_2	6472	AT4G20270	binding	ATP binding	molecular_function
Bra_chr2_2	6472	AT4G20270	catalytic activity	transferase activity, transferring phosphorus-containing groups	molecular_function
Bra_chr2_2	6472	AT4G20270	transferase activity	transferase activity, transferring phosphorus-containing groups	molecular_function
Bra_chr2_3	3379	AT2G33880	biosynthetic process	sequence-specific DNA binding transcription factor activity	biological_process
Bra_chr2_3	3379	AT2G33880	metabolic process	sequence-specific DNA binding transcription factor activity	biological_process
Bra_chr2_3	3379	AT2G33880	nucleobase-containing compound metabolic process	sequence-specific DNA binding transcription factor activity	biological_process
Bra_chr2_3	3379	AT2G33880	cellular process	sequence-specific DNA binding transcription factor activity	biological_process
Bra_chr2_3	3379	AT2G33880	biosynthetic process	regulation of transcription, DNA-dependent	biological_process
Bra_chr2_3	3379	AT2G33880	metabolic process	regulation of transcription, DNA-dependent	biological_process
Bra_chr2_3	3379	AT2G33880	nucleobase-containing compound metabolic process	regulation of transcription, DNA-dependent	biological_process
Bra_chr2_3	3379	AT2G33880	cellular process	regulation of transcription, DNA-dependent	biological_process
Bra_chr2_3	3379	AT2G33880	cellular process	positive regulation of cell proliferation	biological_process
Bra_chr2_3	3379	AT2G33880	response to endogenous stimulus	response to cytokinin stimulus	biological_process
Bra_chr2_3	3379	AT2G33880	response to endogenous stimulus	response to abscisic acid stimulus	biological_process
Bra_chr2_3	3379	AT2G33880	reproduction	embryo development ending in seed dormancy	biological_process
Bra_chr2_3	3379	AT2G33880	post-embryonic development	embryo development ending in seed dormancy	biological_process
Bra_chr2_3	3379	AT2G33880	multicellular organismal development	embryo development ending in seed dormancy	biological_process
Bra_chr2_3	3379	AT2G33880	embryo development	embryo development ending in seed dormancy	biological_process
Bra_chr2_3	3379	AT2G33880	post-embryonic development	seed germination	biological_process
Bra_chr2_3	3379	AT2G33880	multicellular organismal development	seed germination	biological_process
Bra_chr2_3	3379	AT2G33880	multicellular organismal development	regulation of meristem growth	biological_process
Bra_chr2_3	3379	AT2G33880	growth	regulation of meristem growth	biological_process
Bra_chr2_3	3379	AT2G33880	reproduction	specification of floral organ identity	biological_process
Bra_chr2_3	3379	AT2G33880	post-embryonic development	specification of floral organ identity	biological_process
Bra_chr2_3	3379	AT2G33880	anatomical structure morphogenesis	specification of floral organ identity	biological_process
Bra_chr2_3	3379	AT2G33880	flower development	specification of floral organ identity	biological_process
Bra_chr2_3	3379	AT2G33880	multicellular organismal development	specification of floral organ identity	biological_process
Bra_chr2_3	3379	AT2G33880	reproduction	seed dormancy process	biological_process
Bra_chr2_3	3379	AT2G33880	post-embryonic development	seed dormancy process	biological_process
Bra_chr2_3	3379	AT2G33880	multicellular organismal development	seed dormancy process	biological_process
Bra_chr2_3	3379	AT2G33880	reproduction	carpel development	biological_process
Bra_chr2_3	3379	AT2G33880	post-embryonic development	carpel development	biological_process
Bra_chr2_3	3379	AT2G33880	flower development	carpel development	biological_process
Bra_chr2_3	3379	AT2G33880	multicellular organismal development	carpel development	biological_process
Bra_chr2_3	3379	AT2G33880	multicellular organismal development	meristem development	biological_process
Bra_chr2_3	3379	AT5G45980	biosynthetic process	sequence-specific DNA binding transcription factor activity	biological_process
Bra_chr2_3	3379	AT5G45980	metabolic process	sequence-specific DNA binding transcription factor activity	biological_process
Bra_chr2_3	3379	AT5G45980	nucleobase-containing compound metabolic process	sequence-specific DNA binding transcription factor activity	biological_process
Bra_chr2_3	3379	AT5G45980	cellular process	sequence-specific DNA binding transcription factor activity	biological_process
Bra_chr2_3	3379	AT5G45980	biosynthetic process	regulation of transcription, DNA-dependent	biological_process
Bra_chr2_3	3379	AT5G45980	metabolic process	regulation of transcription, DNA-dependent	biological_process
Bra_chr2_3	3379	AT5G45980	nucleobase-containing compound metabolic process	regulation of transcription, DNA-dependent	biological_process
Bra_chr2_3	3379	AT5G45980	cellular process	regulation of transcription, DNA-dependent	biological_process
Bra_chr2_3	3379	AT5G45980	cellular process	positive regulation of cell proliferation	biological_process
Bra_chr2_3	3379	AT5G45980	reproduction	embryo development ending in seed dormancy	biological_process
Bra_chr2_3	3379	AT5G45980	post-embryonic development	embryo development ending in seed dormancy	biological_process
Bra_chr2_3	3379	AT5G45980	multicellular organismal development	embryo development ending in seed dormancy	biological_process
Bra_chr2_3	3379	AT5G45980	embryo development	embryo development ending in seed dormancy	biological_process
Bra_chr2_3	3379	AT5G45980	cellular process	establishment of cell polarity	biological_process
Bra_chr2_3	3379	AT5G45980	reproduction	cotyledon development	biological_process
Bra_chr2_3	3379	AT5G45980	post-embryonic development	cotyledon development	biological_process
Bra_chr2_3	3379	AT5G45980	multicellular organismal development	cotyledon development	biological_process
Bra_chr2_3	3379	AT5G45980	embryo development	cotyledon development	biological_process
Bra_chr2_3	3379	AT5G45980	anatomical structure morphogenesis	cotyledon boundary formation	biological_process
Bra_chr2_3	3379	AT5G45980	multicellular organismal development	cotyledon boundary formation	biological_process
Bra_chr2_3	3379	AT2G33880	cell	nucleus	cellular_component
Bra_chr2_3	3379	AT2G33880	nucleus	nucleus	cellular_component
Bra_chr2_3	3379	AT2G33880	intracellular	nucleus	cellular_component
Bra_chr2_3	3379	AT2G33880	cytoplasm	cytoplasm	cellular_component
Bra_chr2_3	3379	AT2G33880	cell	cytoplasm	cellular_component
Bra_chr2_3	3379	AT2G33880	intracellular	cytoplasm	cellular_component
Bra_chr2_3	3379	AT5G45980	cell	nucleus	cellular_component
Bra_chr2_3	3379	AT5G45980	nucleus	nucleus	cellular_component
Bra_chr2_3	3379	AT5G45980	intracellular	nucleus	cellular_component
Bra_chr2_3	3379	AT2G33880	DNA binding	sequence-specific DNA binding transcription factor activity	molecular_function
Bra_chr2_3	3379	AT2G33880	sequence-specific DNA binding transcription factor activity	sequence-specific DNA binding transcription factor activity	molecular_function
Bra_chr2_3	3379	AT2G33880	binding	sequence-specific DNA binding transcription factor activity	molecular_function
Bra_chr2_3	3379	AT2G33880	nucleic acid binding	sequence-specific DNA binding transcription factor activity	molecular_function
Bra_chr2_3	3379	AT2G33880	DNA binding	sequence-specific DNA binding	molecular_function
Bra_chr2_3	3379	AT2G33880	binding	sequence-specific DNA binding	molecular_function
Bra_chr2_3	3379	AT2G33880	nucleic acid binding	sequence-specific DNA binding	molecular_function
Bra_chr2_3	3379	AT5G45980	DNA binding	DNA binding	molecular_function
Bra_chr2_3	3379	AT5G45980	binding	DNA binding	molecular_function
Bra_chr2_3	3379	AT5G45980	nucleic acid binding	DNA binding	molecular_function
Bra_chr2_3	3379	AT5G45980	DNA binding	sequence-specific DNA binding transcription factor activity	molecular_function
Bra_chr2_3	3379	AT5G45980	sequence-specific DNA binding transcription factor activity	sequence-specific DNA binding transcription factor activity	molecular_function
Bra_chr2_3	3379	AT5G45980	binding	sequence-specific DNA binding transcription factor activity	molecular_function
Bra_chr2_3	3379	AT5G45980	nucleic acid binding	sequence-specific DNA binding transcription factor activity	molecular_function
Bra_chr2_3	3379	AT5G45980	DNA binding	sequence-specific DNA binding	molecular_function
Bra_chr2_3	3379	AT5G45980	binding	sequence-specific DNA binding	molecular_function
Bra_chr2_3	3379	AT5G45980	nucleic acid binding	sequence-specific DNA binding	molecular_function
Bra_chr2_4	9148	AT3G21570	cellular component organization	pollen tube growth	biological_process
Bra_chr2_4	9148	AT3G21570	cell growth	pollen tube growth	biological_process
Bra_chr2_4	9148	AT3G21570	pollination	pollen tube growth	biological_process
Bra_chr2_4	9148	AT3G21570	anatomical structure morphogenesis	pollen tube growth	biological_process
Bra_chr2_4	9148	AT3G21570	cell differentiation	pollen tube growth	biological_process
Bra_chr2_4	9148	AT3G21570	growth	pollen tube growth	biological_process
Bra_chr2_4	9148	AT3G21570	cellular process	pollen tube growth	biological_process
Bra_chr2_4	9148	AT3G21570	cell	nucleus	cellular_component
Bra_chr2_4	9148	AT3G21570	nucleus	nucleus	cellular_component
Bra_chr2_4	9148	AT3G21570	intracellular	nucleus	cellular_component
Bra_chr2_5	12645	AT2G40220	biosynthetic process	sequence-specific DNA binding transcription factor activity	biological_process
Bra_chr2_5	12645	AT2G40220	metabolic process	sequence-specific DNA binding transcription factor activity	biological_process
Bra_chr2_5	12645	AT2G40220	nucleobase-containing compound metabolic process	sequence-specific DNA binding transcription factor activity	biological_process
Bra_chr2_5	12645	AT2G40220	cellular process	sequence-specific DNA binding transcription factor activity	biological_process
Bra_chr2_5	12645	AT2G40220	carbohydrate metabolic process	starch catabolic process	biological_process
Bra_chr2_5	12645	AT2G40220	metabolic process	starch catabolic process	biological_process
Bra_chr2_5	12645	AT2G40220	catabolic process	starch catabolic process	biological_process
Bra_chr2_5	12645	AT2G40220	cellular process	starch catabolic process	biological_process
Bra_chr2_5	12645	AT2G40220	biosynthetic process	regulation of transcription, DNA-dependent	biological_process
Bra_chr2_5	12645	AT2G40220	metabolic process	regulation of transcription, DNA-dependent	biological_process
Bra_chr2_5	12645	AT2G40220	nucleobase-containing compound metabolic process	regulation of transcription, DNA-dependent	biological_process
Bra_chr2_5	12645	AT2G40220	cellular process	regulation of transcription, DNA-dependent	biological_process
Bra_chr2_5	12645	AT2G40220	response to stress	response to osmotic stress	biological_process
Bra_chr2_5	12645	AT2G40220	response to abiotic stimulus	response to osmotic stress	biological_process
Bra_chr2_5	12645	AT2G40220	response to stress	response to water deprivation	biological_process
Bra_chr2_5	12645	AT2G40220	response to abiotic stimulus	response to water deprivation	biological_process
Bra_chr2_5	12645	AT2G40220	response to abiotic stimulus	photomorphogenesis	biological_process
Bra_chr2_5	12645	AT2G40220	post-embryonic development	photomorphogenesis	biological_process
Bra_chr2_5	12645	AT2G40220	multicellular organismal development	photomorphogenesis	biological_process
Bra_chr2_5	12645	AT2G40220	response to endogenous stimulus	response to abscisic acid stimulus	biological_process
Bra_chr2_5	12645	AT2G40220	signal transduction	abscisic acid mediated signaling pathway	biological_process
Bra_chr2_5	12645	AT2G40220	cell communication	abscisic acid mediated signaling pathway	biological_process
Bra_chr2_5	12645	AT2G40220	response to endogenous stimulus	abscisic acid mediated signaling pathway	biological_process
Bra_chr2_5	12645	AT2G40220	cellular process	abscisic acid mediated signaling pathway	biological_process
Bra_chr2_5	12645	AT2G40220	signal transduction	hexokinase-dependent signaling	biological_process
Bra_chr2_5	12645	AT2G40220	cell communication	hexokinase-dependent signaling	biological_process
Bra_chr2_5	12645	AT2G40220	cellular process	hexokinase-dependent signaling	biological_process
Bra_chr2_5	12645	AT2G40220	reproduction	embryo development ending in seed dormancy	biological_process
Bra_chr2_5	12645	AT2G40220	post-embryonic development	embryo development ending in seed dormancy	biological_process
Bra_chr2_5	12645	AT2G40220	multicellular organismal development	embryo development ending in seed dormancy	biological_process
Bra_chr2_5	12645	AT2G40220	embryo development	embryo development ending in seed dormancy	biological_process
Bra_chr2_5	12645	AT2G40220	post-embryonic development	seed germination	biological_process
Bra_chr2_5	12645	AT2G40220	multicellular organismal development	seed germination	biological_process
Bra_chr2_5	12645	AT2G40220	reproduction	regulation of flower development	biological_process
Bra_chr2_5	12645	AT2G40220	post-embryonic development	regulation of flower development	biological_process
Bra_chr2_5	12645	AT2G40220	flower development	regulation of flower development	biological_process
Bra_chr2_5	12645	AT2G40220	multicellular organismal development	regulation of flower development	biological_process
Bra_chr2_5	12645	AT2G40220	anatomical structure morphogenesis	meristem structural organization	biological_process
Bra_chr2_5	12645	AT2G40220	multicellular organismal development	meristem structural organization	biological_process
Bra_chr2_5	12645	AT2G40220	reproduction	seed dormancy process	biological_process
Bra_chr2_5	12645	AT2G40220	post-embryonic development	seed dormancy process	biological_process
Bra_chr2_5	12645	AT2G40220	multicellular organismal development	seed dormancy process	biological_process
Bra_chr2_5	12645	AT2G40220	signal transduction	sugar mediated signaling pathway	biological_process
Bra_chr2_5	12645	AT2G40220	cell communication	sugar mediated signaling pathway	biological_process
Bra_chr2_5	12645	AT2G40220	cellular process	sugar mediated signaling pathway	biological_process
Bra_chr2_5	12645	AT2G40220	reproduction	vegetative to reproductive phase transition of meristem	biological_process
Bra_chr2_5	12645	AT2G40220	post-embryonic development	vegetative to reproductive phase transition of meristem	biological_process
Bra_chr2_5	12645	AT2G40220	multicellular organismal development	vegetative to reproductive phase transition of meristem	biological_process
Bra_chr2_5	12645	AT2G40220	multicellular organismal development	root meristem growth	biological_process
Bra_chr2_5	12645	AT2G40220	growth	root meristem growth	biological_process
Bra_chr2_5	12645	AT2G40220	metabolic process	regulation of triglyceride catabolic process	biological_process
Bra_chr2_5	12645	AT2G40220	catabolic process	regulation of triglyceride catabolic process	biological_process
Bra_chr2_5	12645	AT2G40220	cellular process	regulation of triglyceride catabolic process	biological_process
Bra_chr2_5	12645	AT2G40220	lipid metabolic process	regulation of triglyceride catabolic process	biological_process
Bra_chr2_5	12645	AT2G40220	metabolic process	protein ubiquitination	biological_process
Bra_chr2_5	12645	AT2G40220	cellular protein modification process	protein ubiquitination	biological_process
Bra_chr2_5	12645	AT2G40220	protein metabolic process	protein ubiquitination	biological_process
Bra_chr2_5	12645	AT2G40220	cellular process	protein ubiquitination	biological_process
Bra_chr2_5	12645	AT2G40220	signal transduction	mitochondria-nucleus signaling pathway	biological_process
Bra_chr2_5	12645	AT2G40220	cell communication	mitochondria-nucleus signaling pathway	biological_process
Bra_chr2_5	12645	AT2G40220	cellular process	mitochondria-nucleus signaling pathway	biological_process
Bra_chr2_5	12645	AT2G40220	biosynthetic process	positive regulation of transcription, DNA-dependent	biological_process
Bra_chr2_5	12645	AT2G40220	metabolic process	positive regulation of transcription, DNA-dependent	biological_process
Bra_chr2_5	12645	AT2G40220	nucleobase-containing compound metabolic process	positive regulation of transcription, DNA-dependent	biological_process
Bra_chr2_5	12645	AT2G40220	cellular process	positive regulation of transcription, DNA-dependent	biological_process
Bra_chr2_5	12645	AT2G40220	reproduction	seed development	biological_process
Bra_chr2_5	12645	AT2G40220	post-embryonic development	seed development	biological_process
Bra_chr2_5	12645	AT2G40220	multicellular organismal development	seed development	biological_process
Bra_chr2_5	12645	AT2G40220	post-embryonic development	lateral root development	biological_process
Bra_chr2_5	12645	AT2G40220	multicellular organismal development	lateral root development	biological_process
Bra_chr2_5	12645	AT2G40220	response to stress	response to freezing	biological_process
Bra_chr2_5	12645	AT2G40220	response to abiotic stimulus	response to freezing	biological_process
Bra_chr2_5	12645	AT2G40220	cell	nucleus	cellular_component
Bra_chr2_5	12645	AT2G40220	nucleus	nucleus	cellular_component
Bra_chr2_5	12645	AT2G40220	intracellular	nucleus	cellular_component
Bra_chr2_5	12645	AT2G40220	DNA binding	DNA binding	molecular_function
Bra_chr2_5	12645	AT2G40220	binding	DNA binding	molecular_function
Bra_chr2_5	12645	AT2G40220	nucleic acid binding	DNA binding	molecular_function
Bra_chr2_5	12645	AT2G40220	DNA binding	sequence-specific DNA binding transcription factor activity	molecular_function
Bra_chr2_5	12645	AT2G40220	sequence-specific DNA binding transcription factor activity	sequence-specific DNA binding transcription factor activity	molecular_function
Bra_chr2_5	12645	AT2G40220	binding	sequence-specific DNA binding transcription factor activity	molecular_function
Bra_chr2_5	12645	AT2G40220	nucleic acid binding	sequence-specific DNA binding transcription factor activity	molecular_function
Bra_chr2_5	12645	AT2G40220	DNA binding	sequence-specific DNA binding	molecular_function
Bra_chr2_5	12645	AT2G40220	binding	sequence-specific DNA binding	molecular_function
Bra_chr2_5	12645	AT2G40220	nucleic acid binding	sequence-specific DNA binding	molecular_function
Bra_chr2_5	12645	AT2G40220	DNA binding	transcription regulatory region DNA binding	molecular_function
Bra_chr2_5	12645	AT2G40220	binding	transcription regulatory region DNA binding	molecular_function
Bra_chr2_5	12645	AT2G40220	nucleic acid binding	transcription regulatory region DNA binding	molecular_function
Bra_chr2_6	13870	AT1G16530	metabolic process	cell wall macromolecule metabolic process	biological_process
Bra_chr2_6	13870	AT1G16530	cellular process	cell wall macromolecule metabolic process	biological_process
Bra_chr2_6	13870	AT1G31320	multicellular organismal development	determination of bilateral symmetry	biological_process
Bra_chr2_6	13870	AT1G31320	multicellular organismal development	polarity specification of adaxial/abaxial axis	biological_process
Bra_chr2_6	13870	AT1G31320	anatomical structure morphogenesis	meristem initiation	biological_process
Bra_chr2_6	13870	AT1G31320	multicellular organismal development	meristem initiation	biological_process
Bra_chr2_6	13870	AT1G31320	multicellular organismal development	regulation of meristem growth	biological_process
Bra_chr2_6	13870	AT1G31320	growth	regulation of meristem growth	biological_process
Bra_chr2_6	13870	AT1G16530	cell	nucleus	cellular_component
Bra_chr2_6	13870	AT1G16530	nucleus	nucleus	cellular_component
Bra_chr2_6	13870	AT1G16530	intracellular	nucleus	cellular_component
Bra_chr2_6	13870	AT1G31320	cell	nucleus	cellular_component
Bra_chr2_6	13870	AT1G31320	nucleus	nucleus	cellular_component
Bra_chr2_6	13870	AT1G31320	intracellular	nucleus	cellular_component
Bra_chr2_7	9716	AT3G44020	cytoplasm	chloroplast thylakoid lumen	cellular_component
Bra_chr2_7	9716	AT3G44020	cell	chloroplast thylakoid lumen	cellular_component
Bra_chr2_7	9716	AT3G44020	intracellular	chloroplast thylakoid lumen	cellular_component
Bra_chr2_7	9716	AT3G44020	thylakoid	chloroplast thylakoid lumen	cellular_component
Bra_chr2_7	9716	AT3G44020	plastid	chloroplast thylakoid lumen	cellular_component
Bra_chr2_8	8133	AT3G07150	metabolic process	protein folding	biological_process
Bra_chr2_8	8133	AT3G07150	protein metabolic process	protein folding	biological_process
Bra_chr2_8	8133	AT3G07150	cellular process	protein folding	biological_process
Bra_chr2_8	8133	AT3G07150	response to stress	response to heat	biological_process
Bra_chr2_8	8133	AT3G07150	response to abiotic stimulus	response to heat	biological_process
Bra_chr2_8	8133	AT3G07150	response to abiotic stimulus	response to high light intensity	biological_process
Bra_chr2_8	8133	AT3G07150	response to stress	response to hydrogen peroxide	biological_process
Bra_chr2_9	7146	AT4G31560	biosynthetic process	phosphatidylinositol biosynthetic process	biological_process
Bra_chr2_9	7146	AT4G31560	metabolic process	phosphatidylinositol biosynthetic process	biological_process
Bra_chr2_9	7146	AT4G31560	cellular process	phosphatidylinositol biosynthetic process	biological_process
Bra_chr2_9	7146	AT4G31560	lipid metabolic process	phosphatidylinositol biosynthetic process	biological_process
Bra_chr2_9	7146	AT4G31560	cellular component organization	cytochrome b6f complex assembly	biological_process
Bra_chr2_9	7146	AT4G31560	cytoplasm	chloroplast	cellular_component
Bra_chr2_9	7146	AT4G31560	cell	chloroplast	cellular_component
Bra_chr2_9	7146	AT4G31560	intracellular	chloroplast	cellular_component
Bra_chr2_9	7146	AT4G31560	plastid	chloroplast	cellular_component
Bra_chr2_9	7146	AT4G31560	membrane	thylakoid membrane	cellular_component
Bra_chr2_9	7146	AT4G31560	cell	thylakoid membrane	cellular_component
Bra_chr2_9	7146	AT4G31560	intracellular	thylakoid membrane	cellular_component
Bra_chr2_9	7146	AT4G31560	thylakoid	thylakoid membrane	cellular_component
Bra_chr3_1	6630	AT4G22880	cellular component organization	vacuole organization	biological_process
Bra_chr3_1	6630	AT4G22880	cellular process	vacuole organization	biological_process
Bra_chr3_1	6630	AT4G22880	response to stress	response to wounding	biological_process
Bra_chr3_1	6630	AT4G22880	biosynthetic process	anthocyanin-containing compound biosynthetic process	biological_process
Bra_chr3_1	6630	AT4G22880	metabolic process	anthocyanin-containing compound biosynthetic process	biological_process
Bra_chr3_1	6630	AT4G22880	response to endogenous stimulus	response to jasmonic acid stimulus	biological_process
Bra_chr3_1	6630	AT4G22880	biosynthetic process	proanthocyanidin biosynthetic process	biological_process
Bra_chr3_1	6630	AT4G22880	metabolic process	proanthocyanidin biosynthetic process	biological_process
Bra_chr3_1	6630	AT4G22880	cellular process	proanthocyanidin biosynthetic process	biological_process
Bra_chr3_1	6630	AT4G22880	secondary metabolic process	proanthocyanidin biosynthetic process	biological_process
Bra_chr3_1	6630	AT4G22880	metabolic process	oxidoreductase activity	biological_process
Bra_chr3_1	6630	AT4G22880	metabolic process	oxidoreductase activity, acting on paired donors, with incorporation or reduction of molecular oxygen, 2-oxoglutarate as one donor, and incorporation of one atom each of oxygen into both donors	biological_process
Bra_chr3_1	6630	AT4G22880	metabolic process	leucocyanidin oxygenase activity	biological_process
Bra_chr3_1	6630	AT4G22880	metabolic process	oxidation-reduction process	biological_process
Bra_chr3_1	6630	AT4G22880	cytoplasm	cytoplasm	cellular_component
Bra_chr3_1	6630	AT4G22880	cell	cytoplasm	cellular_component
Bra_chr3_1	6630	AT4G22880	intracellular	cytoplasm	cellular_component
Bra_chr3_1	6630	AT4G22880	catalytic activity	oxidoreductase activity	molecular_function
Bra_chr3_1	6630	AT4G22880	catalytic activity	oxidoreductase activity, acting on paired donors, with incorporation or reduction of molecular oxygen, 2-oxoglutarate as one donor, and incorporation of one atom each of oxygen into both donors	molecular_function
Bra_chr3_1	6630	AT4G22880	catalytic activity	leucocyanidin oxygenase activity	molecular_function
Bra_chr3_10	8445	AT3G12810	cellular process	mitotic cell cycle	biological_process
Bra_chr3_10	8445	AT3G12810	cell cycle	mitotic cell cycle	biological_process
Bra_chr3_10	8445	AT3G12810	multicellular organismal development	regionalization	biological_process
Bra_chr3_10	8445	AT3G12810	cellular component organization	chromatin remodeling	biological_process
Bra_chr3_10	8445	AT3G12810	cellular process	chromatin remodeling	biological_process
Bra_chr3_10	8445	AT3G12810	post-embryonic development	embryo development ending in seed dormancy	biological_process
Bra_chr3_10	8445	AT3G12810	multicellular organismal development	embryo development ending in seed dormancy	biological_process
Bra_chr3_10	8445	AT3G12810	embryo development	embryo development ending in seed dormancy	biological_process
Bra_chr3_10	8445	AT3G12810	post-embryonic development	regulation of flower development	biological_process
Bra_chr3_10	8445	AT3G12810	flower development	regulation of flower development	biological_process
Bra_chr3_10	8445	AT3G12810	multicellular organismal development	regulation of flower development	biological_process
Bra_chr3_10	8445	AT3G12810	post-embryonic development	negative regulation of flower development	biological_process
Bra_chr3_10	8445	AT3G12810	flower development	negative regulation of flower development	biological_process
Bra_chr3_10	8445	AT3G12810	multicellular organismal development	negative regulation of flower development	biological_process
Bra_chr3_10	8445	AT3G12810	cellular component organization	trichome morphogenesis	biological_process
Bra_chr3_10	8445	AT3G12810	anatomical structure morphogenesis	trichome morphogenesis	biological_process
Bra_chr3_10	8445	AT3G12810	cell differentiation	trichome morphogenesis	biological_process
Bra_chr3_10	8445	AT3G12810	multicellular organismal development	trichome morphogenesis	biological_process
Bra_chr3_10	8445	AT3G12810	cellular process	trichome morphogenesis	biological_process
Bra_chr3_10	8445	AT3G12810	post-embryonic development	vegetative to reproductive phase transition of meristem	biological_process
Bra_chr3_10	8445	AT3G12810	multicellular organismal development	vegetative to reproductive phase transition of meristem	biological_process
Bra_chr3_10	8445	AT3G12810	cellular component organization	regulation of organelle organization	biological_process
Bra_chr3_10	8445	AT3G12810	cellular process	regulation of organelle organization	biological_process
Bra_chr3_10	8445	AT3G12810	response to stress	defense response to bacterium	biological_process
Bra_chr3_10	8445	AT3G12810	response to biotic stimulus	defense response to bacterium	biological_process
Bra_chr3_10	8445	AT3G12810	response to external stimulus	defense response to bacterium	biological_process
Bra_chr3_10	8445	AT3G12810	cellular component organization	actin nucleation	biological_process
Bra_chr3_10	8445	AT3G12810	cellular process	actin nucleation	biological_process
Bra_chr3_10	8445	AT3G12810	post-embryonic development	petal development	biological_process
Bra_chr3_10	8445	AT3G12810	flower development	petal development	biological_process
Bra_chr3_10	8445	AT3G12810	multicellular organismal development	petal development	biological_process
Bra_chr3_10	8445	AT3G12810	post-embryonic development	floral organ formation	biological_process
Bra_chr3_10	8445	AT3G12810	anatomical structure morphogenesis	floral organ formation	biological_process
Bra_chr3_10	8445	AT3G12810	flower development	floral organ formation	biological_process
Bra_chr3_10	8445	AT3G12810	multicellular organismal development	floral organ formation	biological_process
Bra_chr3_10	8445	AT3G12810	post-embryonic development	petal formation	biological_process
Bra_chr3_10	8445	AT3G12810	anatomical structure morphogenesis	petal formation	biological_process
Bra_chr3_10	8445	AT3G12810	flower development	petal formation	biological_process
Bra_chr3_10	8445	AT3G12810	multicellular organismal development	petal formation	biological_process
Bra_chr3_10	8445	AT3G12810	post-embryonic development	sepal formation	biological_process
Bra_chr3_10	8445	AT3G12810	anatomical structure morphogenesis	sepal formation	biological_process
Bra_chr3_10	8445	AT3G12810	flower development	sepal formation	biological_process
Bra_chr3_10	8445	AT3G12810	multicellular organismal development	sepal formation	biological_process
Bra_chr3_10	8445	AT3G12810	anatomical structure morphogenesis	root hair cell differentiation	biological_process
Bra_chr3_10	8445	AT3G12810	cell differentiation	root hair cell differentiation	biological_process
Bra_chr3_10	8445	AT3G12810	multicellular organismal development	root hair cell differentiation	biological_process
Bra_chr3_10	8445	AT3G12810	cellular process	root hair cell differentiation	biological_process
Bra_chr3_10	8445	AT3G12810	cellular component organization	cell wall organization	biological_process
Bra_chr3_10	8445	AT3G12810	cellular process	cell wall organization	biological_process
Bra_chr3_10	8445	AT3G12810	external encapsulating structure	cell wall	cellular_component
Bra_chr3_10	8445	AT3G12810	cell	cell wall	cellular_component
Bra_chr3_10	8445	AT3G12810	cell wall	cell wall	cellular_component
Bra_chr3_10	8445	AT3G12810	cell	nucleus	cellular_component
Bra_chr3_10	8445	AT3G12810	nucleus	nucleus	cellular_component
Bra_chr3_10	8445	AT3G12810	intracellular	nucleus	cellular_component
Bra_chr3_10	8445	AT3G12810	cell	SWI/SNF complex	cellular_component
Bra_chr3_10	8445	AT3G12810	nucleus	SWI/SNF complex	cellular_component
Bra_chr3_10	8445	AT3G12810	intracellular	SWI/SNF complex	cellular_component
Bra_chr3_10	8445	AT3G12810	binding	nucleic acid binding	molecular_function
Bra_chr3_10	8445	AT3G12810	nucleic acid binding	nucleic acid binding	molecular_function
Bra_chr3_10	8445	AT3G12810	DNA binding	DNA binding	molecular_function
Bra_chr3_10	8445	AT3G12810	binding	DNA binding	molecular_function
Bra_chr3_10	8445	AT3G12810	nucleic acid binding	DNA binding	molecular_function
Bra_chr3_10	8445	AT3G12810	hydrolase activity	helicase activity	molecular_function
Bra_chr3_10	8445	AT3G12810	catalytic activity	helicase activity	molecular_function
Bra_chr3_10	8445	AT3G12810	protein binding	protein binding	molecular_function
Bra_chr3_10	8445	AT3G12810	binding	protein binding	molecular_function
Bra_chr3_10	8445	AT3G12810	nucleotide binding	ATP binding	molecular_function
Bra_chr3_10	8445	AT3G12810	binding	ATP binding	molecular_function
Bra_chr3_11	14700	AT1G31240	cell	nucleus	cellular_component
Bra_chr3_11	14700	AT1G31240	nucleus	nucleus	cellular_component
Bra_chr3_11	14700	AT1G31240	intracellular	nucleus	cellular_component
Bra_chr3_12	5548	AT1G11070	cytoplasm	cytoplasm	cellular_component
Bra_chr3_12	5548	AT1G11070	cell	cytoplasm	cellular_component
Bra_chr3_12	5548	AT1G11070	intracellular	cytoplasm	cellular_component
Bra_chr3_12	5548	AT1G61080	cell	nucleus	cellular_component
Bra_chr3_12	5548	AT1G61080	nucleus	nucleus	cellular_component
Bra_chr3_12	5548	AT1G61080	intracellular	nucleus	cellular_component
Bra_chr3_12	5548	AT4G04980	cytoplasm	chloroplast	cellular_component
Bra_chr3_12	5548	AT4G04980	cell	chloroplast	cellular_component
Bra_chr3_12	5548	AT4G04980	intracellular	chloroplast	cellular_component
Bra_chr3_12	5548	AT4G04980	plastid	chloroplast	cellular_component
Bra_chr3_13	10593	AT2G43050	extracellular region	extracellular region	cellular_component
Bra_chr3_13	10593	AT2G43050	external encapsulating structure	cell wall	cellular_component
Bra_chr3_13	10593	AT2G43050	cell	cell wall	cellular_component
Bra_chr3_13	10593	AT2G43050	cell wall	cell wall	cellular_component
Bra_chr3_13	10593	AT2G43050	external encapsulating structure	plant-type cell wall	cellular_component
Bra_chr3_13	10593	AT2G43050	cell	plant-type cell wall	cellular_component
Bra_chr3_13	10593	AT2G43050	cell wall	plant-type cell wall	cellular_component
Bra_chr3_13	10593	AT3G59010	extracellular region	extracellular region	cellular_component
Bra_chr3_13	10593	AT3G59010	external encapsulating structure	cell wall	cellular_component
Bra_chr3_13	10593	AT3G59010	cell	cell wall	cellular_component
Bra_chr3_13	10593	AT3G59010	cell wall	cell wall	cellular_component
Bra_chr3_13	10593	AT3G59010	external encapsulating structure	plant-type cell wall	cellular_component
Bra_chr3_13	10593	AT3G59010	cell	plant-type cell wall	cellular_component
Bra_chr3_13	10593	AT3G59010	cell wall	plant-type cell wall	cellular_component
Bra_chr3_13	10593	AT2G43050	catalytic activity	enzyme inhibitor activity	molecular_function
Bra_chr3_13	10593	AT2G43050	hydrolase activity	pectinesterase activity	molecular_function
Bra_chr3_13	10593	AT2G43050	catalytic activity	pectinesterase activity	molecular_function
Bra_chr3_13	10593	AT3G59010	hydrolase activity	pectinesterase activity	molecular_function
Bra_chr3_13	10593	AT3G59010	catalytic activity	pectinesterase activity	molecular_function
Bra_chr3_2	7701	AT4G39160	cell	nucleus	cellular_component
Bra_chr3_2	7701	AT4G39160	nucleus	nucleus	cellular_component
Bra_chr3_2	7701	AT4G39160	intracellular	nucleus	cellular_component
Bra_chr3_2	7701	AT4G39160	DNA binding	DNA binding	molecular_function
Bra_chr3_2	7701	AT4G39160	binding	DNA binding	molecular_function
Bra_chr3_2	7701	AT4G39160	nucleic acid binding	DNA binding	molecular_function
Bra_chr3_2	7701	AT4G39160	DNA binding	sequence-specific DNA binding transcription factor activity	molecular_function
Bra_chr3_2	7701	AT4G39160	sequence-specific DNA binding transcription factor activity	sequence-specific DNA binding transcription factor activity	molecular_function
Bra_chr3_2	7701	AT4G39160	binding	sequence-specific DNA binding transcription factor activity	molecular_function
Bra_chr3_2	7701	AT4G39160	nucleic acid binding	sequence-specific DNA binding transcription factor activity	molecular_function
Bra_chr3_3	11250	AT2G11910	cellular component organization	chromatin assembly or disassembly	biological_process
Bra_chr3_3	11250	AT2G11910	cellular process	chromatin assembly or disassembly	biological_process
Bra_chr3_3	11250	AT2G11910	cell	nucleus	cellular_component
Bra_chr3_3	11250	AT2G11910	nucleus	nucleus	cellular_component
Bra_chr3_3	11250	AT2G11910	intracellular	nucleus	cellular_component
Bra_chr3_3	11250	AT2G11910	cytoplasm	chloroplast envelope	cellular_component
Bra_chr3_3	11250	AT2G11910	cell	chloroplast envelope	cellular_component
Bra_chr3_3	11250	AT2G11910	intracellular	chloroplast envelope	cellular_component
Bra_chr3_3	11250	AT2G11910	plastid	chloroplast envelope	cellular_component
Bra_chr3_4	4025	AT3G49220	metabolic process	enzyme inhibitor activity	biological_process
Bra_chr3_4	4025	AT3G49220	metabolic process	pectinesterase activity	biological_process
Bra_chr3_4	4025	AT3G49220	cellular component organization	cell wall modification	biological_process
Bra_chr3_4	4025	AT3G49220	cellular process	cell wall modification	biological_process
Bra_chr3_4	4025	AT3G49220	response to stress	hydrogen peroxide catabolic process	biological_process
Bra_chr3_4	4025	AT3G49220	metabolic process	hydrogen peroxide catabolic process	biological_process
Bra_chr3_4	4025	AT3G49220	catabolic process	hydrogen peroxide catabolic process	biological_process
Bra_chr3_4	4025	AT3G49220	cellular process	hydrogen peroxide catabolic process	biological_process
Bra_chr3_4	4025	AT5G53370	metabolic process	enzyme inhibitor activity	biological_process
Bra_chr3_4	4025	AT5G53370	cellular component organization	protein targeting to membrane	biological_process
Bra_chr3_4	4025	AT5G53370	transport	protein targeting to membrane	biological_process
Bra_chr3_4	4025	AT5G53370	transport	water transport	biological_process
Bra_chr3_4	4025	AT5G53370	response to stress	response to salt stress	biological_process
Bra_chr3_4	4025	AT5G53370	response to abiotic stimulus	response to salt stress	biological_process
Bra_chr3_4	4025	AT5G53370	biosynthetic process	positive regulation of flavonoid biosynthetic process	biological_process
Bra_chr3_4	4025	AT5G53370	metabolic process	positive regulation of flavonoid biosynthetic process	biological_process
Bra_chr3_4	4025	AT5G53370	death	regulation of plant-type hypersensitive response	biological_process
Bra_chr3_4	4025	AT5G53370	response to stress	regulation of plant-type hypersensitive response	biological_process
Bra_chr3_4	4025	AT5G53370	cell death	regulation of plant-type hypersensitive response	biological_process
Bra_chr3_4	4025	AT5G53370	cellular process	regulation of plant-type hypersensitive response	biological_process
Bra_chr3_4	4025	AT5G53370	metabolic process	pectinesterase activity	biological_process
Bra_chr3_4	4025	AT5G53370	cellular component organization	cell wall modification	biological_process
Bra_chr3_4	4025	AT5G53370	cellular process	cell wall modification	biological_process
Bra_chr3_4	4025	AT3G49220	external encapsulating structure	cell wall	cellular_component
Bra_chr3_4	4025	AT3G49220	cell	cell wall	cellular_component
Bra_chr3_4	4025	AT3G49220	cell wall	cell wall	cellular_component
Bra_chr3_4	4025	AT3G49220	external encapsulating structure	plant-type cell wall	cellular_component
Bra_chr3_4	4025	AT3G49220	cell	plant-type cell wall	cellular_component
Bra_chr3_4	4025	AT3G49220	cell wall	plant-type cell wall	cellular_component
Bra_chr3_4	4025	AT5G53370	cell	nucleus	cellular_component
Bra_chr3_4	4025	AT5G53370	nucleus	nucleus	cellular_component
Bra_chr3_4	4025	AT5G53370	intracellular	nucleus	cellular_component
Bra_chr3_4	4025	AT3G49220	catalytic activity	enzyme inhibitor activity	molecular_function
Bra_chr3_4	4025	AT3G49220	hydrolase activity	pectinesterase activity	molecular_function
Bra_chr3_4	4025	AT3G49220	catalytic activity	pectinesterase activity	molecular_function
Bra_chr3_4	4025	AT5G53370	catalytic activity	enzyme inhibitor activity	molecular_function
Bra_chr3_4	4025	AT5G53370	hydrolase activity	pectinesterase activity	molecular_function
Bra_chr3_4	4025	AT5G53370	catalytic activity	pectinesterase activity	molecular_function
Bra_chr3_5	5943	AT4G13030	cell	nucleus	cellular_component
Bra_chr3_5	5943	AT4G13030	nucleus	nucleus	cellular_component
Bra_chr3_5	5943	AT4G13030	intracellular	nucleus	cellular_component
Bra_chr3_6	13867	AT1G16480	cytoplasm	mitochondrion	cellular_component
Bra_chr3_6	13867	AT1G16480	cell	mitochondrion	cellular_component
Bra_chr3_6	13867	AT1G16480	mitochondrion	mitochondrion	cellular_component
Bra_chr3_6	13867	AT1G16480	intracellular	mitochondrion	cellular_component
Bra_chr3_7	7504	AT1G20030	response to biotic stimulus	response to other organism	biological_process
Bra_chr3_7	7504	AT1G20030	response to external stimulus	response to other organism	biological_process
Bra_chr3_7	7504	AT1G75800	response to biotic stimulus	response to other organism	biological_process
Bra_chr3_7	7504	AT1G75800	response to external stimulus	response to other organism	biological_process
Bra_chr3_7	7504	AT2G17860	response to biotic stimulus	response to other organism	biological_process
Bra_chr3_7	7504	AT2G17860	response to external stimulus	response to other organism	biological_process
Bra_chr3_7	7504	AT4G36010	response to biotic stimulus	response to other organism	biological_process
Bra_chr3_7	7504	AT4G36010	response to external stimulus	response to other organism	biological_process
Bra_chr3_7	7504	AT4G38670	response to biotic stimulus	response to other organism	biological_process
Bra_chr3_7	7504	AT4G38670	response to external stimulus	response to other organism	biological_process
Bra_chr3_7	7504	AT1G20030	extracellular region	extracellular region	cellular_component
Bra_chr3_7	7504	AT1G20030	membrane	anchored to membrane	cellular_component
Bra_chr3_7	7504	AT1G75800	extracellular region	extracellular region	cellular_component
Bra_chr3_7	7504	AT2G17860	extracellular region	extracellular region	cellular_component
Bra_chr3_7	7504	AT4G36010	extracellular region	extracellular region	cellular_component
Bra_chr3_7	7504	AT4G36010	membrane	anchored to membrane	cellular_component
Bra_chr3_7	7504	AT4G38670	extracellular region	extracellular region	cellular_component
Bra_chr3_8	7752	AT4G39820	cytoplasm	cytoplasm	cellular_component
Bra_chr3_8	7752	AT4G39820	cell	cytoplasm	cellular_component
Bra_chr3_8	7752	AT4G39820	intracellular	cytoplasm	cellular_component
Bra_chr3_9	11328	AT2G15310	nucleotide binding	GTP binding	molecular_function
Bra_chr3_9	11328	AT2G15310	binding	GTP binding	molecular_function
Bra_chr4_1	7462	AT4G35520	metabolic process	ATP catabolic process	biological_process
Bra_chr4_1	7462	AT4G35520	nucleobase-containing compound metabolic process	ATP catabolic process	biological_process
Bra_chr4_1	7462	AT4G35520	cellular process	ATP catabolic process	biological_process
Bra_chr4_1	7462	AT4G35520	catabolic process	ATP catabolic process	biological_process
Bra_chr4_1	7462	AT4G35520	response to stress	mismatch repair	biological_process
Bra_chr4_1	7462	AT4G35520	DNA metabolic process	mismatch repair	biological_process
Bra_chr4_1	7462	AT4G35520	metabolic process	mismatch repair	biological_process
Bra_chr4_1	7462	AT4G35520	nucleobase-containing compound metabolic process	mismatch repair	biological_process
Bra_chr4_1	7462	AT4G35520	cellular process	mismatch repair	biological_process
Bra_chr4_1	7462	AT4G35520	cellular process	chromosome segregation	biological_process
Bra_chr4_1	7462	AT4G35520	cellular component organization	sister chromatid cohesion	biological_process
Bra_chr4_1	7462	AT4G35520	cellular process	sister chromatid cohesion	biological_process
Bra_chr4_1	7462	AT4G35520	cell cycle	sister chromatid cohesion	biological_process
Bra_chr4_1	7462	AT4G35520	reproduction	synapsis	biological_process
Bra_chr4_1	7462	AT4G35520	cellular component organization	synapsis	biological_process
Bra_chr4_1	7462	AT4G35520	cellular process	synapsis	biological_process
Bra_chr4_1	7462	AT4G35520	cell cycle	synapsis	biological_process
Bra_chr4_1	7462	AT4G35520	reproduction	reciprocal meiotic recombination	biological_process
Bra_chr4_1	7462	AT4G35520	cellular component organization	reciprocal meiotic recombination	biological_process
Bra_chr4_1	7462	AT4G35520	DNA metabolic process	reciprocal meiotic recombination	biological_process
Bra_chr4_1	7462	AT4G35520	metabolic process	reciprocal meiotic recombination	biological_process
Bra_chr4_1	7462	AT4G35520	nucleobase-containing compound metabolic process	reciprocal meiotic recombination	biological_process
Bra_chr4_1	7462	AT4G35520	cellular process	reciprocal meiotic recombination	biological_process
Bra_chr4_1	7462	AT4G35520	cell cycle	reciprocal meiotic recombination	biological_process
Bra_chr4_1	7462	AT4G35520	biosynthetic process	cytokinin biosynthetic process	biological_process
Bra_chr4_1	7462	AT4G35520	metabolic process	cytokinin biosynthetic process	biological_process
Bra_chr4_1	7462	AT4G35520	cellular process	cytokinin biosynthetic process	biological_process
Bra_chr4_1	7462	AT4G35520	response to abiotic stimulus	response to gamma radiation	biological_process
Bra_chr4_1	7462	AT4G35520	metabolic process	ATPase activity	biological_process
Bra_chr4_1	7462	AT4G35520	nucleobase-containing compound metabolic process	ATPase activity	biological_process
Bra_chr4_1	7462	AT4G35520	cellular process	ATPase activity	biological_process
Bra_chr4_1	7462	AT4G35520	catabolic process	ATPase activity	biological_process
Bra_chr4_1	7462	AT4G35520	cellular component organization	regulation of telomere maintenance	biological_process
Bra_chr4_1	7462	AT4G35520	DNA metabolic process	regulation of telomere maintenance	biological_process
Bra_chr4_1	7462	AT4G35520	metabolic process	regulation of telomere maintenance	biological_process
Bra_chr4_1	7462	AT4G35520	nucleobase-containing compound metabolic process	regulation of telomere maintenance	biological_process
Bra_chr4_1	7462	AT4G35520	cellular process	regulation of telomere maintenance	biological_process
Bra_chr4_1	7462	AT4G35520	reproduction	multicellular organism reproduction	biological_process
Bra_chr4_1	7462	AT4G35520	reproduction	meiotic DNA double-strand break formation	biological_process
Bra_chr4_1	7462	AT4G35520	cellular component organization	meiotic DNA double-strand break formation	biological_process
Bra_chr4_1	7462	AT4G35520	metabolic process	meiotic DNA double-strand break formation	biological_process
Bra_chr4_1	7462	AT4G35520	nucleobase-containing compound metabolic process	meiotic DNA double-strand break formation	biological_process
Bra_chr4_1	7462	AT4G35520	cellular process	meiotic DNA double-strand break formation	biological_process
Bra_chr4_1	7462	AT4G35520	cell cycle	meiotic DNA double-strand break formation	biological_process
Bra_chr4_1	7462	AT4G35520	cellular component organization	telomere maintenance in response to DNA damage	biological_process
Bra_chr4_1	7462	AT4G35520	response to stress	telomere maintenance in response to DNA damage	biological_process
Bra_chr4_1	7462	AT4G35520	DNA metabolic process	telomere maintenance in response to DNA damage	biological_process
Bra_chr4_1	7462	AT4G35520	metabolic process	telomere maintenance in response to DNA damage	biological_process
Bra_chr4_1	7462	AT4G35520	nucleobase-containing compound metabolic process	telomere maintenance in response to DNA damage	biological_process
Bra_chr4_1	7462	AT4G35520	cellular process	telomere maintenance in response to DNA damage	biological_process
Bra_chr4_1	7462	AT4G35520	reproduction	meiotic chromosome segregation	biological_process
Bra_chr4_1	7462	AT4G35520	cellular component organization	meiotic chromosome segregation	biological_process
Bra_chr4_1	7462	AT4G35520	cellular process	meiotic chromosome segregation	biological_process
Bra_chr4_1	7462	AT4G35520	cell cycle	meiotic chromosome segregation	biological_process
Bra_chr4_1	7462	AT4G35520	nucleus	synaptonemal complex	cellular_component
Bra_chr4_1	7462	AT4G35520	intracellular	synaptonemal complex	cellular_component
Bra_chr4_1	7462	AT4G35520	cell	synaptonemal complex	cellular_component
Bra_chr4_1	7462	AT4G35520	cell	nucleus	cellular_component
Bra_chr4_1	7462	AT4G35520	nucleus	nucleus	cellular_component
Bra_chr4_1	7462	AT4G35520	intracellular	nucleus	cellular_component
Bra_chr4_1	7462	AT4G35520	cell	chromosome	cellular_component
Bra_chr4_1	7462	AT4G35520	intracellular	chromosome	cellular_component
Bra_chr4_1	7462	AT4G35520	cell	chiasma	cellular_component
Bra_chr4_1	7462	AT4G35520	nucleus	chiasma	cellular_component
Bra_chr4_1	7462	AT4G35520	intracellular	chiasma	cellular_component
Bra_chr4_1	7462	AT4G35520	cell	MutLbeta complex	cellular_component
Bra_chr4_1	7462	AT4G35520	nucleus	MutLbeta complex	cellular_component
Bra_chr4_1	7462	AT4G35520	intracellular	MutLbeta complex	cellular_component
Bra_chr4_1	7462	AT4G35520	nucleotide binding	ATP binding	molecular_function
Bra_chr4_1	7462	AT4G35520	binding	ATP binding	molecular_function
Bra_chr4_1	7462	AT4G35520	hydrolase activity	ATPase activity	molecular_function
Bra_chr4_1	7462	AT4G35520	catalytic activity	ATPase activity	molecular_function
Bra_chr4_1	7462	AT4G35520	DNA binding	mismatched DNA binding	molecular_function
Bra_chr4_1	7462	AT4G35520	binding	mismatched DNA binding	molecular_function
Bra_chr4_1	7462	AT4G35520	nucleic acid binding	mismatched DNA binding	molecular_function
Bra_chr4_2	4077	AT3G15170	cellular process	sequence-specific DNA binding transcription factor activity	biological_process
Bra_chr4_2	4077	AT3G15170	cellular process	regulation of transcription, DNA-dependent	biological_process
Bra_chr4_2	4077	AT3G15170	multicellular organismal development	embryo development	biological_process
Bra_chr4_2	4077	AT3G15170	embryo development	embryo development	biological_process
Bra_chr4_2	4077	AT3G15170	post-embryonic development	flower development	biological_process
Bra_chr4_2	4077	AT3G15170	flower development	flower development	biological_process
Bra_chr4_2	4077	AT3G15170	multicellular organismal development	flower development	biological_process
Bra_chr4_2	4077	AT3G15170	anatomical structure morphogenesis	meristem initiation	biological_process
Bra_chr4_2	4077	AT3G15170	multicellular organismal development	meristem initiation	biological_process
Bra_chr4_2	4077	AT3G15170	post-embryonic development	primary shoot apical meristem specification	biological_process
Bra_chr4_2	4077	AT3G15170	anatomical structure morphogenesis	primary shoot apical meristem specification	biological_process
Bra_chr4_2	4077	AT3G15170	multicellular organismal development	primary shoot apical meristem specification	biological_process
Bra_chr4_2	4077	AT3G15170	embryo development	primary shoot apical meristem specification	biological_process
Bra_chr4_2	4077	AT3G15170	post-embryonic development	specification of floral organ identity	biological_process
Bra_chr4_2	4077	AT3G15170	anatomical structure morphogenesis	specification of floral organ identity	biological_process
Bra_chr4_2	4077	AT3G15170	flower development	specification of floral organ identity	biological_process
Bra_chr4_2	4077	AT3G15170	multicellular organismal development	specification of floral organ identity	biological_process
Bra_chr4_2	4077	AT3G15170	anatomical structure morphogenesis	formation of organ boundary	biological_process
Bra_chr4_2	4077	AT3G15170	multicellular organismal development	formation of organ boundary	biological_process
Bra_chr4_2	4077	AT3G15170	anatomical structure morphogenesis	secondary shoot formation	biological_process
Bra_chr4_2	4077	AT3G15170	multicellular organismal development	secondary shoot formation	biological_process
Bra_chr4_2	4077	AT3G15170	post-embryonic development	carpel development	biological_process
Bra_chr4_2	4077	AT3G15170	flower development	carpel development	biological_process
Bra_chr4_2	4077	AT3G15170	multicellular organismal development	carpel development	biological_process
Bra_chr4_2	4077	AT3G15170	post-embryonic development	gynoecium development	biological_process
Bra_chr4_2	4077	AT3G15170	flower development	gynoecium development	biological_process
Bra_chr4_2	4077	AT3G15170	multicellular organismal development	gynoecium development	biological_process
Bra_chr4_2	4077	AT3G15170	multicellular organismal development	meristem development	biological_process
Bra_chr4_2	4077	AT3G15170	post-embryonic development	lateral root development	biological_process
Bra_chr4_2	4077	AT3G15170	multicellular organismal development	lateral root development	biological_process
Bra_chr4_2	4077	AT3G15170	cellular process	negative regulation of cell division	biological_process
Bra_chr4_2	4077	AT5G53950	cellular process	sequence-specific DNA binding transcription factor activity	biological_process
Bra_chr4_2	4077	AT5G53950	cellular process	regulation of transcription, DNA-dependent	biological_process
Bra_chr4_2	4077	AT5G53950	multicellular organismal development	multicellular organismal development	biological_process
Bra_chr4_2	4077	AT5G53950	anatomical structure morphogenesis	leaf morphogenesis	biological_process
Bra_chr4_2	4077	AT5G53950	multicellular organismal development	leaf morphogenesis	biological_process
Bra_chr4_2	4077	AT5G53950	post-embryonic development	primary shoot apical meristem specification	biological_process
Bra_chr4_2	4077	AT5G53950	anatomical structure morphogenesis	primary shoot apical meristem specification	biological_process
Bra_chr4_2	4077	AT5G53950	multicellular organismal development	primary shoot apical meristem specification	biological_process
Bra_chr4_2	4077	AT5G53950	embryo development	primary shoot apical meristem specification	biological_process
Bra_chr4_2	4077	AT5G53950	anatomical structure morphogenesis	formation of organ boundary	biological_process
Bra_chr4_2	4077	AT5G53950	multicellular organismal development	formation of organ boundary	biological_process
Bra_chr4_2	4077	AT5G53950	anatomical structure morphogenesis	secondary shoot formation	biological_process
Bra_chr4_2	4077	AT5G53950	multicellular organismal development	secondary shoot formation	biological_process
Bra_chr4_2	4077	AT5G53950	multicellular organismal development	leaf development	biological_process
Bra_chr4_2	4077	AT5G53950	anatomical structure morphogenesis	regulation of timing of organ formation	biological_process
Bra_chr4_2	4077	AT5G53950	multicellular organismal development	regulation of timing of organ formation	biological_process
Bra_chr4_2	4077	AT3G15170	cell	nucleus	cellular_component
Bra_chr4_2	4077	AT3G15170	nucleus	nucleus	cellular_component
Bra_chr4_2	4077	AT3G15170	intracellular	nucleus	cellular_component
Bra_chr4_2	4077	AT5G53950	cell	nucleus	cellular_component
Bra_chr4_2	4077	AT5G53950	nucleus	nucleus	cellular_component
Bra_chr4_2	4077	AT5G53950	intracellular	nucleus	cellular_component
Bra_chr4_2	4077	AT3G15170	sequence-specific DNA binding transcription factor activity	sequence-specific DNA binding transcription factor activity	molecular_function
Bra_chr4_2	4077	AT5G53950	sequence-specific DNA binding transcription factor activity	sequence-specific DNA binding transcription factor activity	molecular_function
Bra_chr5_1	9226	AT2G42410	biosynthetic process	sequence-specific DNA binding transcription factor activity	biological_process
Bra_chr5_1	9226	AT2G42410	metabolic process	sequence-specific DNA binding transcription factor activity	biological_process
Bra_chr5_1	9226	AT2G42410	nucleobase-containing compound metabolic process	sequence-specific DNA binding transcription factor activity	biological_process
Bra_chr5_1	9226	AT2G42410	cellular process	sequence-specific DNA binding transcription factor activity	biological_process
Bra_chr5_1	9226	AT2G42410	biosynthetic process	regulation of transcription, DNA-dependent	biological_process
Bra_chr5_1	9226	AT2G42410	metabolic process	regulation of transcription, DNA-dependent	biological_process
Bra_chr5_1	9226	AT2G42410	nucleobase-containing compound metabolic process	regulation of transcription, DNA-dependent	biological_process
Bra_chr5_1	9226	AT2G42410	cellular process	regulation of transcription, DNA-dependent	biological_process
Bra_chr5_1	9226	AT3G23130	biosynthetic process	sequence-specific DNA binding transcription factor activity	biological_process
Bra_chr5_1	9226	AT3G23130	metabolic process	sequence-specific DNA binding transcription factor activity	biological_process
Bra_chr5_1	9226	AT3G23130	nucleobase-containing compound metabolic process	sequence-specific DNA binding transcription factor activity	biological_process
Bra_chr5_1	9226	AT3G23130	cellular process	sequence-specific DNA binding transcription factor activity	biological_process
Bra_chr5_1	9226	AT3G23130	cellular component organization	regulation of cell size	biological_process
Bra_chr5_1	9226	AT3G23130	cellular process	regulation of cell size	biological_process
Bra_chr5_1	9226	AT3G23130	signal transduction	hormone-mediated signaling pathway	biological_process
Bra_chr5_1	9226	AT3G23130	cell communication	hormone-mediated signaling pathway	biological_process
Bra_chr5_1	9226	AT3G23130	response to endogenous stimulus	hormone-mediated signaling pathway	biological_process
Bra_chr5_1	9226	AT3G23130	cellular process	hormone-mediated signaling pathway	biological_process
Bra_chr5_1	9226	AT3G23130	post-embryonic development	flower development	biological_process
Bra_chr5_1	9226	AT3G23130	flower development	flower development	biological_process
Bra_chr5_1	9226	AT3G23130	multicellular organismal development	flower development	biological_process
Bra_chr5_1	9226	AT3G23130	post-embryonic development	specification of floral organ identity	biological_process
Bra_chr5_1	9226	AT3G23130	anatomical structure morphogenesis	specification of floral organ identity	biological_process
Bra_chr5_1	9226	AT3G23130	flower development	specification of floral organ identity	biological_process
Bra_chr5_1	9226	AT3G23130	multicellular organismal development	specification of floral organ identity	biological_process
Bra_chr5_1	9226	AT3G23130	anatomical structure morphogenesis	formation of organ boundary	biological_process
Bra_chr5_1	9226	AT3G23130	multicellular organismal development	formation of organ boundary	biological_process
Bra_chr5_1	9226	AT3G23130	cellular process	regulation of cell proliferation	biological_process
Bra_chr5_1	9226	AT3G23130	biosynthetic process	negative regulation of transcription, DNA-dependent	biological_process
Bra_chr5_1	9226	AT3G23130	metabolic process	negative regulation of transcription, DNA-dependent	biological_process
Bra_chr5_1	9226	AT3G23130	nucleobase-containing compound metabolic process	negative regulation of transcription, DNA-dependent	biological_process
Bra_chr5_1	9226	AT3G23130	cellular process	negative regulation of transcription, DNA-dependent	biological_process
Bra_chr5_1	9226	AT3G23130	post-embryonic development	carpel development	biological_process
Bra_chr5_1	9226	AT3G23130	flower development	carpel development	biological_process
Bra_chr5_1	9226	AT3G23130	multicellular organismal development	carpel development	biological_process
Bra_chr5_1	9226	AT2G42410	cell	intracellular	cellular_component
Bra_chr5_1	9226	AT2G42410	intracellular	intracellular	cellular_component
Bra_chr5_1	9226	AT2G42410	cell	nucleus	cellular_component
Bra_chr5_1	9226	AT2G42410	nucleus	nucleus	cellular_component
Bra_chr5_1	9226	AT2G42410	intracellular	nucleus	cellular_component
Bra_chr5_1	9226	AT3G23130	cell	intracellular	cellular_component
Bra_chr5_1	9226	AT3G23130	intracellular	intracellular	cellular_component
Bra_chr5_1	9226	AT3G23130	cell	nucleus	cellular_component
Bra_chr5_1	9226	AT3G23130	nucleus	nucleus	cellular_component
Bra_chr5_1	9226	AT3G23130	intracellular	nucleus	cellular_component
Bra_chr5_1	9226	AT2G42410	binding	nucleic acid binding	molecular_function
Bra_chr5_1	9226	AT2G42410	nucleic acid binding	nucleic acid binding	molecular_function
Bra_chr5_1	9226	AT2G42410	DNA binding	sequence-specific DNA binding transcription factor activity	molecular_function
Bra_chr5_1	9226	AT2G42410	sequence-specific DNA binding transcription factor activity	sequence-specific DNA binding transcription factor activity	molecular_function
Bra_chr5_1	9226	AT2G42410	binding	sequence-specific DNA binding transcription factor activity	molecular_function
Bra_chr5_1	9226	AT2G42410	nucleic acid binding	sequence-specific DNA binding transcription factor activity	molecular_function
Bra_chr5_1	9226	AT2G42410	binding	zinc ion binding	molecular_function
Bra_chr5_1	9226	AT3G23130	binding	nucleic acid binding	molecular_function
Bra_chr5_1	9226	AT3G23130	nucleic acid binding	nucleic acid binding	molecular_function
Bra_chr5_1	9226	AT3G23130	DNA binding	DNA binding	molecular_function
Bra_chr5_1	9226	AT3G23130	binding	DNA binding	molecular_function
Bra_chr5_1	9226	AT3G23130	nucleic acid binding	DNA binding	molecular_function
Bra_chr5_1	9226	AT3G23130	DNA binding	sequence-specific DNA binding transcription factor activity	molecular_function
Bra_chr5_1	9226	AT3G23130	sequence-specific DNA binding transcription factor activity	sequence-specific DNA binding transcription factor activity	molecular_function
Bra_chr5_1	9226	AT3G23130	binding	sequence-specific DNA binding transcription factor activity	molecular_function
Bra_chr5_1	9226	AT3G23130	nucleic acid binding	sequence-specific DNA binding transcription factor activity	molecular_function
Bra_chr5_1	9226	AT3G23130	binding	zinc ion binding	molecular_function
Bra_chr5_2	1387	AT5G14990	cell	nucleus	cellular_component
Bra_chr5_2	1387	AT5G14990	nucleus	nucleus	cellular_component
Bra_chr5_2	1387	AT5G14990	intracellular	nucleus	cellular_component
Bra_chr5_3	11429	AT2G17950	biosynthetic process	sequence-specific DNA binding transcription factor activity	biological_process
Bra_chr5_3	11429	AT2G17950	metabolic process	sequence-specific DNA binding transcription factor activity	biological_process
Bra_chr5_3	11429	AT2G17950	nucleobase-containing compound metabolic process	sequence-specific DNA binding transcription factor activity	biological_process
Bra_chr5_3	11429	AT2G17950	cellular process	sequence-specific DNA binding transcription factor activity	biological_process
Bra_chr5_3	11429	AT2G17950	biosynthetic process	regulation of transcription, DNA-dependent	biological_process
Bra_chr5_3	11429	AT2G17950	metabolic process	regulation of transcription, DNA-dependent	biological_process
Bra_chr5_3	11429	AT2G17950	nucleobase-containing compound metabolic process	regulation of transcription, DNA-dependent	biological_process
Bra_chr5_3	11429	AT2G17950	cellular process	regulation of transcription, DNA-dependent	biological_process
Bra_chr5_3	11429	AT2G17950	cellular component organization	plant-type cell wall modification	biological_process
Bra_chr5_3	11429	AT2G17950	cellular process	plant-type cell wall modification	biological_process
Bra_chr5_3	11429	AT2G17950	reproduction	pollen tube growth	biological_process
Bra_chr5_3	11429	AT2G17950	cellular component organization	pollen tube growth	biological_process
Bra_chr5_3	11429	AT2G17950	cell growth	pollen tube growth	biological_process
Bra_chr5_3	11429	AT2G17950	pollination	pollen tube growth	biological_process
Bra_chr5_3	11429	AT2G17950	anatomical structure morphogenesis	pollen tube growth	biological_process
Bra_chr5_3	11429	AT2G17950	cell differentiation	pollen tube growth	biological_process
Bra_chr5_3	11429	AT2G17950	growth	pollen tube growth	biological_process
Bra_chr5_3	11429	AT2G17950	cellular process	pollen tube growth	biological_process
Bra_chr5_3	11429	AT2G17950	reproduction	specification of floral organ identity	biological_process
Bra_chr5_3	11429	AT2G17950	post-embryonic development	specification of floral organ identity	biological_process
Bra_chr5_3	11429	AT2G17950	anatomical structure morphogenesis	specification of floral organ identity	biological_process
Bra_chr5_3	11429	AT2G17950	flower development	specification of floral organ identity	biological_process
Bra_chr5_3	11429	AT2G17950	multicellular organismal development	specification of floral organ identity	biological_process
Bra_chr5_3	11429	AT2G17950	cell differentiation	maintenance of shoot apical meristem identity	biological_process
Bra_chr5_3	11429	AT2G17950	multicellular organismal development	maintenance of shoot apical meristem identity	biological_process
Bra_chr5_3	11429	AT2G17950	cellular process	maintenance of shoot apical meristem identity	biological_process
Bra_chr5_3	11429	AT2G17950	cell differentiation	stem cell maintenance	biological_process
Bra_chr5_3	11429	AT2G17950	cellular process	stem cell maintenance	biological_process
Bra_chr5_3	11429	AT2G17950	reproduction	carpel development	biological_process
Bra_chr5_3	11429	AT2G17950	post-embryonic development	carpel development	biological_process
Bra_chr5_3	11429	AT2G17950	flower development	carpel development	biological_process
Bra_chr5_3	11429	AT2G17950	multicellular organismal development	carpel development	biological_process
Bra_chr5_3	11429	AT2G17950	reproduction	anther development	biological_process
Bra_chr5_3	11429	AT2G17950	post-embryonic development	anther development	biological_process
Bra_chr5_3	11429	AT2G17950	flower development	anther development	biological_process
Bra_chr5_3	11429	AT2G17950	multicellular organismal development	anther development	biological_process
Bra_chr5_3	11429	AT2G17950	reproduction	stomium development	biological_process
Bra_chr5_3	11429	AT2G17950	post-embryonic development	stomium development	biological_process
Bra_chr5_3	11429	AT2G17950	flower development	stomium development	biological_process
Bra_chr5_3	11429	AT2G17950	multicellular organismal development	stomium development	biological_process
Bra_chr5_3	11429	AT2G17950	cellular process	stomium development	biological_process
Bra_chr5_3	11429	AT2G17950	cell	nucleus	cellular_component
Bra_chr5_3	11429	AT2G17950	nucleus	nucleus	cellular_component
Bra_chr5_3	11429	AT2G17950	intracellular	nucleus	cellular_component
Bra_chr5_3	11429	AT2G17950	DNA binding	DNA binding	molecular_function
Bra_chr5_3	11429	AT2G17950	binding	DNA binding	molecular_function
Bra_chr5_3	11429	AT2G17950	nucleic acid binding	DNA binding	molecular_function
Bra_chr5_3	11429	AT2G17950	DNA binding	sequence-specific DNA binding transcription factor activity	molecular_function
Bra_chr5_3	11429	AT2G17950	sequence-specific DNA binding transcription factor activity	sequence-specific DNA binding transcription factor activity	molecular_function
Bra_chr5_3	11429	AT2G17950	binding	sequence-specific DNA binding transcription factor activity	molecular_function
Bra_chr5_3	11429	AT2G17950	nucleic acid binding	sequence-specific DNA binding transcription factor activity	molecular_function
Bra_chr5_3	11429	AT2G17950	protein binding	protein binding	molecular_function
Bra_chr5_3	11429	AT2G17950	binding	protein binding	molecular_function
Bra_chr5_3	11429	AT2G17950	DNA binding	sequence-specific DNA binding	molecular_function
Bra_chr5_3	11429	AT2G17950	binding	sequence-specific DNA binding	molecular_function
Bra_chr5_3	11429	AT2G17950	nucleic acid binding	sequence-specific DNA binding	molecular_function
Bra_chr5_4	11453	AT1G75750	metabolic process	polysaccharide biosynthetic process	biological_process
Bra_chr5_4	11453	AT1G75750	biosynthetic process	polysaccharide biosynthetic process	biological_process
Bra_chr5_4	11453	AT1G75750	carbohydrate metabolic process	polysaccharide biosynthetic process	biological_process
Bra_chr5_4	11453	AT1G75750	metabolic process	tryptophan catabolic process	biological_process
Bra_chr5_4	11453	AT1G75750	catabolic process	tryptophan catabolic process	biological_process
Bra_chr5_4	11453	AT1G75750	cellular process	tryptophan catabolic process	biological_process
Bra_chr5_4	11453	AT1G75750	biosynthetic process	indoleacetic acid biosynthetic process	biological_process
Bra_chr5_4	11453	AT1G75750	metabolic process	indoleacetic acid biosynthetic process	biological_process
Bra_chr5_4	11453	AT1G75750	cellular process	indoleacetic acid biosynthetic process	biological_process
Bra_chr5_4	11453	AT1G75750	response to endogenous stimulus	response to abscisic acid stimulus	biological_process
Bra_chr5_4	11453	AT1G75750	response to endogenous stimulus	response to gibberellin stimulus	biological_process
Bra_chr5_4	11453	AT1G75750	response to endogenous stimulus	response to brassinosteroid stimulus	biological_process
Bra_chr5_4	11453	AT1G75750	cell growth	multidimensional cell growth	biological_process
Bra_chr5_4	11453	AT1G75750	cellular process	multidimensional cell growth	biological_process
Bra_chr5_4	11453	AT1G75750	growth	multidimensional cell growth	biological_process
Bra_chr5_4	11453	AT1G75750	cellular component organization	unidimensional cell growth	biological_process
Bra_chr5_4	11453	AT1G75750	cell growth	unidimensional cell growth	biological_process
Bra_chr5_4	11453	AT1G75750	anatomical structure morphogenesis	unidimensional cell growth	biological_process
Bra_chr5_4	11453	AT1G75750	cellular process	unidimensional cell growth	biological_process
Bra_chr5_4	11453	AT1G75750	growth	unidimensional cell growth	biological_process
Bra_chr5_4	11453	AT1G75750	cellular component organization	cell tip growth	biological_process
Bra_chr5_4	11453	AT1G75750	cell growth	cell tip growth	biological_process
Bra_chr5_4	11453	AT1G75750	anatomical structure morphogenesis	cell tip growth	biological_process
Bra_chr5_4	11453	AT1G75750	cellular process	cell tip growth	biological_process
Bra_chr5_4	11453	AT1G75750	growth	cell tip growth	biological_process
Bra_chr5_4	11453	AT1G75750	response to abiotic stimulus	anthocyanin accumulation in tissues in response to UV light	biological_process
Bra_chr5_4	11453	AT1G75750	response to external stimulus	anthocyanin accumulation in tissues in response to UV light	biological_process
Bra_chr5_4	11453	AT1G75750	cell growth	root hair elongation	biological_process
Bra_chr5_4	11453	AT1G75750	anatomical structure morphogenesis	root hair elongation	biological_process
Bra_chr5_4	11453	AT1G75750	cell differentiation	root hair elongation	biological_process
Bra_chr5_4	11453	AT1G75750	multicellular organismal development	root hair elongation	biological_process
Bra_chr5_4	11453	AT1G75750	cellular process	root hair elongation	biological_process
Bra_chr5_4	11453	AT1G75750	growth	root hair elongation	biological_process
Bra_chr5_4	11453	AT1G75750	cellular component organization	cell wall organization	biological_process
Bra_chr5_4	11453	AT1G75750	cellular process	cell wall organization	biological_process
Bra_chr5_4	11453	AT2G18420	response to endogenous stimulus	response to gibberellin stimulus	biological_process
Bra_chr5_4	11453	AT1G75750	extracellular region	extracellular region	cellular_component
Bra_chr5_4	11453	AT1G75750	external encapsulating structure	cell wall	cellular_component
Bra_chr5_4	11453	AT1G75750	cell	cell wall	cellular_component
Bra_chr5_4	11453	AT1G75750	cell wall	cell wall	cellular_component
Bra_chr5_4	11453	AT1G75750	external encapsulating structure	plant-type cell wall	cellular_component
Bra_chr5_4	11453	AT1G75750	cell	plant-type cell wall	cellular_component
Bra_chr5_4	11453	AT1G75750	cell wall	plant-type cell wall	cellular_component
Bra_chr5_4	11453	AT2G18420	extracellular region	extracellular region	cellular_component
Bra_chr5_5	2064	AT5G23240	metabolic process	protein folding	biological_process
Bra_chr5_5	2064	AT5G23240	protein metabolic process	protein folding	biological_process
Bra_chr5_5	2064	AT5G23240	cellular process	protein folding	biological_process
Bra_chr5_5	2064	AT5G23240	cytoplasm	chloroplast	cellular_component
Bra_chr5_5	2064	AT5G23240	cell	chloroplast	cellular_component
Bra_chr5_5	2064	AT5G23240	intracellular	chloroplast	cellular_component
Bra_chr5_5	2064	AT5G23240	plastid	chloroplast	cellular_component

## Sheet: rice
ID	orthologous group	orthologous counterpart in arabidopsis	Plant GO slim	GO	GO domain
Ric_chr1_1	5577	AT4G05440	metabolic process	protein folding	biological_process
Ric_chr1_1	5577	AT4G05440	protein metabolic process	protein folding	biological_process
Ric_chr1_1	5577	AT4G05440	cellular process	protein folding	biological_process
Ric_chr1_1	5577	AT4G05440	response to stress	response to heat	biological_process
Ric_chr1_1	5577	AT4G05440	response to abiotic stimulus	response to heat	biological_process
Ric_chr1_1	5577	AT4G05440	response to abiotic stimulus	response to high light intensity	biological_process
Ric_chr1_1	5577	AT4G05440	cellular component organization	polar nucleus fusion	biological_process
Ric_chr1_1	5577	AT4G05440	cell differentiation	polar nucleus fusion	biological_process
Ric_chr1_1	5577	AT4G05440	multicellular organismal development	polar nucleus fusion	biological_process
Ric_chr1_1	5577	AT4G05440	cellular process	polar nucleus fusion	biological_process
Ric_chr1_1	5577	AT4G05440	response to stress	response to endoplasmic reticulum stress	biological_process
Ric_chr1_1	5577	AT4G05440	cellular process	response to endoplasmic reticulum stress	biological_process
Ric_chr1_1	5577	AT4G05440	response to stress	response to hydrogen peroxide	biological_process
Ric_chr1_1	5577	AT4G05440	cytoplasm	cytoplasm	cellular_component
Ric_chr1_1	5577	AT4G05440	cell	cytoplasm	cellular_component
Ric_chr1_1	5577	AT4G05440	intracellular	cytoplasm	cellular_component
Ric_chr1_2	395	AT4G00230	metabolic process	serine-type endopeptidase activity	biological_process
Ric_chr1_2	395	AT4G00230	protein metabolic process	serine-type endopeptidase activity	biological_process
Ric_chr1_2	395	AT4G00230	metabolic process	proteolysis	biological_process
Ric_chr1_2	395	AT4G00230	protein metabolic process	proteolysis	biological_process
Ric_chr1_2	395	AT4G00230	metabolic process	metabolic process	biological_process
Ric_chr1_2	395	AT4G00230	metabolic process	negative regulation of catalytic activity	biological_process
Ric_chr1_2	395	AT5G03620	metabolic process	serine-type endopeptidase activity	biological_process
Ric_chr1_2	395	AT5G03620	protein metabolic process	serine-type endopeptidase activity	biological_process
Ric_chr1_2	395	AT5G03620	metabolic process	proteolysis	biological_process
Ric_chr1_2	395	AT5G03620	protein metabolic process	proteolysis	biological_process
Ric_chr1_2	395	AT5G03620	metabolic process	metabolic process	biological_process
Ric_chr1_2	395	AT5G03620	metabolic process	negative regulation of catalytic activity	biological_process
Ric_chr1_2	395	AT4G00230	extracellular region	extracellular region	cellular_component
Ric_chr1_2	395	AT4G00230	external encapsulating structure	cell wall	cellular_component
Ric_chr1_2	395	AT4G00230	cell	cell wall	cellular_component
Ric_chr1_2	395	AT4G00230	cell wall	cell wall	cellular_component
Ric_chr1_2	395	AT4G00230	external encapsulating structure	plant-type cell wall	cellular_component
Ric_chr1_2	395	AT4G00230	cell	plant-type cell wall	cellular_component
Ric_chr1_2	395	AT4G00230	cell wall	plant-type cell wall	cellular_component
Ric_chr1_2	395	AT5G03620	extracellular region	extracellular region	cellular_component
Ric_chr1_2	395	AT5G03620	external encapsulating structure	cell wall	cellular_component
Ric_chr1_2	395	AT5G03620	cell	cell wall	cellular_component
Ric_chr1_2	395	AT5G03620	cell wall	cell wall	cellular_component
Ric_chr1_2	395	AT4G00230	hydrolase activity	serine-type endopeptidase activity	molecular_function
Ric_chr1_2	395	AT4G00230	catalytic activity	serine-type endopeptidase activity	molecular_function
Ric_chr1_2	395	AT4G00230	catalytic activity	negative regulation of catalytic activity	molecular_function
Ric_chr1_2	395	AT5G03620	hydrolase activity	serine-type endopeptidase activity	molecular_function
Ric_chr1_2	395	AT5G03620	catalytic activity	serine-type endopeptidase activity	molecular_function
Ric_chr1_2	395	AT5G03620	catalytic activity	negative regulation of catalytic activity	molecular_function
Ric_chr1_3	12301	AT2G34060	extracellular region	extracellular region	cellular_component
Ric_chr1_3	12301	AT2G34060	catalytic activity	peroxidase activity	molecular_function
Ric_chr1_6	14191	AT1G21480	membrane	endosome	cellular_component
Ric_chr1_6	14191	AT1G21480	cytoplasm	endosome	cellular_component
Ric_chr1_6	14191	AT1G21480	cell	endosome	cellular_component
Ric_chr1_6	14191	AT1G21480	intracellular	endosome	cellular_component
Ric_chr1_6	14191	AT1G21480	endosome	endosome	cellular_component
Ric_chr1_6	14191	AT1G21480	membrane	Golgi apparatus	cellular_component
Ric_chr1_6	14191	AT1G21480	cytoplasm	Golgi apparatus	cellular_component
Ric_chr1_6	14191	AT1G21480	cell	Golgi apparatus	cellular_component
Ric_chr1_6	14191	AT1G21480	intracellular	Golgi apparatus	cellular_component
Ric_chr1_6	14191	AT1G21480	Golgi apparatus	Golgi apparatus	cellular_component
Ric_chr1_6	14191	AT1G21480	cell	trans-Golgi network	cellular_component
Ric_chr1_6	14191	AT1G21480	intracellular	trans-Golgi network	cellular_component
Ric_chr1_6	14191	AT1G21480	membrane	membrane	cellular_component
Ric_chr1_6	14191	AT1G21480	catalytic activity	catalytic activity	molecular_function
Ric_chr10_1	12012	AT2G29940	transport	drug transmembrane transport	biological_process
Ric_chr10_1	12012	AT2G29940	cellular process	drug transmembrane transport	biological_process
Ric_chr10_1	12012	AT2G29940	cellular process	ATPase activity	biological_process
Ric_chr10_1	12012	AT2G29940	transport	ATPase activity, coupled to transmembrane movement of substances	biological_process
Ric_chr10_1	12012	AT2G29940	cellular process	ATPase activity, coupled to transmembrane movement of substances	biological_process
Ric_chr10_1	12012	AT2G29940	hydrolase activity	ATPase activity	molecular_function
Ric_chr10_1	12012	AT2G29940	catalytic activity	ATPase activity	molecular_function
Ric_chr10_1	12012	AT2G29940	hydrolase activity	nucleoside-triphosphatase activity	molecular_function
Ric_chr10_1	12012	AT2G29940	catalytic activity	nucleoside-triphosphatase activity	molecular_function
Ric_chr10_1	12012	AT2G29940	hydrolase activity	ATPase activity, coupled to transmembrane movement of substances	molecular_function
Ric_chr10_1	12012	AT2G29940	catalytic activity	ATPase activity, coupled to transmembrane movement of substances	molecular_function
Ric_chr10_1	12012	AT2G29940	transporter activity	ATPase activity, coupled to transmembrane movement of substances	molecular_function
Ric_chr10_3	12985	AT2G46910	cytoplasm	chloroplast	cellular_component
Ric_chr10_3	12985	AT2G46910	cell	chloroplast	cellular_component
Ric_chr10_3	12985	AT2G46910	intracellular	chloroplast	cellular_component
Ric_chr10_3	12985	AT2G46910	plastid	chloroplast	cellular_component
Ric_chr10_3	12985	AT2G46910	cytoplasm	plastoglobule	cellular_component
Ric_chr10_3	12985	AT2G46910	cell	plastoglobule	cellular_component
Ric_chr10_3	12985	AT2G46910	intracellular	plastoglobule	cellular_component
Ric_chr10_3	12985	AT2G46910	plastid	plastoglobule	cellular_component
Ric_chr10_4	11401	AT2G17230	extracellular region	extracellular region	cellular_component
Ric_chr10_5	8901	AT1G68450	cell	nucleus	cellular_component
Ric_chr10_5	8901	AT1G68450	nucleus	nucleus	cellular_component
Ric_chr10_5	8901	AT1G68450	intracellular	nucleus	cellular_component
Ric_chr10_5	8901	AT3G18360	cell	nucleus	cellular_component
Ric_chr10_5	8901	AT3G18360	nucleus	nucleus	cellular_component
Ric_chr10_5	8901	AT3G18360	intracellular	nucleus	cellular_component
Ric_chr10_6	14753	AT1G32310	reproduction	gamete generation	biological_process
Ric_chr10_6	14753	AT1G32310	multicellular organismal development	pollen development	biological_process
Ric_chr10_6	14753	AT1G32310	reproduction	microsporogenesis	biological_process
Ric_chr10_6	14753	AT1G32310	multicellular organismal development	microsporogenesis	biological_process
Ric_chr10_6	14753	AT1G32310	cellular process	microsporogenesis	biological_process
Ric_chr10_6	14753	AT1G32310	cell cycle	microsporogenesis	biological_process
Ric_chr10_6	14753	AT1G32310	DNA metabolic process	regulation of DNA endoreduplication	biological_process
Ric_chr10_6	14753	AT1G32310	biosynthetic process	regulation of DNA endoreduplication	biological_process
Ric_chr10_6	14753	AT1G32310	metabolic process	regulation of DNA endoreduplication	biological_process
Ric_chr10_6	14753	AT1G32310	nucleobase-containing compound metabolic process	regulation of DNA endoreduplication	biological_process
Ric_chr10_6	14753	AT1G32310	cellular process	regulation of DNA endoreduplication	biological_process
Ric_chr10_6	14753	AT1G32310	cell cycle	regulation of DNA endoreduplication	biological_process
Ric_chr10_6	14753	AT1G32310	metabolic process	positive regulation of protein catabolic process	biological_process
Ric_chr10_6	14753	AT1G32310	protein metabolic process	positive regulation of protein catabolic process	biological_process
Ric_chr10_6	14753	AT1G32310	catabolic process	positive regulation of protein catabolic process	biological_process
Ric_chr10_6	14753	AT1G32310	growth	negative regulation of organ growth	biological_process
Ric_chr10_6	14753	AT1G32310	cellular process	regulation of cell division	biological_process
Ric_chr10_6	14753	AT1G32310	cellular component organization	regulation of unidimensional cell growth	biological_process
Ric_chr10_6	14753	AT1G32310	cell growth	regulation of unidimensional cell growth	biological_process
Ric_chr10_6	14753	AT1G32310	anatomical structure morphogenesis	regulation of unidimensional cell growth	biological_process
Ric_chr10_6	14753	AT1G32310	growth	regulation of unidimensional cell growth	biological_process
Ric_chr10_6	14753	AT1G32310	cellular process	regulation of unidimensional cell growth	biological_process
Ric_chr10_6	14753	AT1G32310	protein binding	protein binding	molecular_function
Ric_chr10_6	14753	AT1G32310	binding	protein binding	molecular_function
Ric_chr10_6	14753	AT1G32310	protein binding	anaphase-promoting complex binding	molecular_function
Ric_chr10_6	14753	AT1G32310	binding	anaphase-promoting complex binding	molecular_function
Ric_chr12_1	14515	AT1G27435	cytoplasm	mitochondrion	cellular_component
Ric_chr12_1	14515	AT1G27435	cell	mitochondrion	cellular_component
Ric_chr12_1	14515	AT1G27435	mitochondrion	mitochondrion	cellular_component
Ric_chr12_1	14515	AT1G27435	intracellular	mitochondrion	cellular_component
Ric_chr12_2	8521	AT3G13670	metabolic process	protein kinase activity	biological_process
Ric_chr12_2	8521	AT3G13670	cellular protein modification process	protein kinase activity	biological_process
Ric_chr12_2	8521	AT3G13670	protein metabolic process	protein kinase activity	biological_process
Ric_chr12_2	8521	AT3G13670	cellular process	protein kinase activity	biological_process
Ric_chr12_2	8521	AT3G13670	metabolic process	protein serine/threonine kinase activity	biological_process
Ric_chr12_2	8521	AT3G13670	cellular protein modification process	protein serine/threonine kinase activity	biological_process
Ric_chr12_2	8521	AT3G13670	protein metabolic process	protein serine/threonine kinase activity	biological_process
Ric_chr12_2	8521	AT3G13670	cellular process	protein serine/threonine kinase activity	biological_process
Ric_chr12_2	8521	AT3G13670	metabolic process	protein phosphorylation	biological_process
Ric_chr12_2	8521	AT3G13670	cellular protein modification process	protein phosphorylation	biological_process
Ric_chr12_2	8521	AT3G13670	protein metabolic process	protein phosphorylation	biological_process
Ric_chr12_2	8521	AT3G13670	cellular process	protein phosphorylation	biological_process
Ric_chr12_2	8521	AT3G13670	biosynthetic process	protein N-linked glycosylation	biological_process
Ric_chr12_2	8521	AT3G13670	carbohydrate metabolic process	protein N-linked glycosylation	biological_process
Ric_chr12_2	8521	AT3G13670	metabolic process	protein N-linked glycosylation	biological_process
Ric_chr12_2	8521	AT3G13670	cellular protein modification process	protein N-linked glycosylation	biological_process
Ric_chr12_2	8521	AT3G13670	protein metabolic process	protein N-linked glycosylation	biological_process
Ric_chr12_2	8521	AT3G13670	cellular process	protein N-linked glycosylation	biological_process
Ric_chr12_2	8521	AT3G13670	metabolic process	kinase activity	biological_process
Ric_chr12_2	8521	AT3G13670	cellular process	kinase activity	biological_process
Ric_chr12_2	8521	AT3G13670	metabolic process	transferase activity, transferring phosphorus-containing groups	biological_process
Ric_chr12_2	8521	AT3G13670	cell	nucleus	cellular_component
Ric_chr12_2	8521	AT3G13670	nucleus	nucleus	cellular_component
Ric_chr12_2	8521	AT3G13670	intracellular	nucleus	cellular_component
Ric_chr12_2	8521	AT3G13670	kinase activity	protein kinase activity	molecular_function
Ric_chr12_2	8521	AT3G13670	catalytic activity	protein kinase activity	molecular_function
Ric_chr12_2	8521	AT3G13670	transferase activity	protein kinase activity	molecular_function
Ric_chr12_2	8521	AT3G13670	kinase activity	protein serine/threonine kinase activity	molecular_function
Ric_chr12_2	8521	AT3G13670	catalytic activity	protein serine/threonine kinase activity	molecular_function
Ric_chr12_2	8521	AT3G13670	transferase activity	protein serine/threonine kinase activity	molecular_function
Ric_chr12_2	8521	AT3G13670	kinase activity	kinase activity	molecular_function
Ric_chr12_2	8521	AT3G13670	catalytic activity	kinase activity	molecular_function
Ric_chr12_2	8521	AT3G13670	transferase activity	kinase activity	molecular_function
Ric_chr12_2	8521	AT3G13670	catalytic activity	transferase activity, transferring phosphorus-containing groups	molecular_function
Ric_chr12_2	8521	AT3G13670	transferase activity	transferase activity, transferring phosphorus-containing groups	molecular_function
Ric_chr2_1	6691	AT4G24210	response to endogenous stimulus	response to ethylene stimulus	biological_process
Ric_chr2_1	6691	AT4G24210	response to endogenous stimulus	response to abscisic acid stimulus	biological_process
Ric_chr2_1	6691	AT4G24210	signal transduction	gibberellic acid mediated signaling pathway	biological_process
Ric_chr2_1	6691	AT4G24210	cell communication	gibberellic acid mediated signaling pathway	biological_process
Ric_chr2_1	6691	AT4G24210	response to endogenous stimulus	gibberellic acid mediated signaling pathway	biological_process
Ric_chr2_1	6691	AT4G24210	cellular process	gibberellic acid mediated signaling pathway	biological_process
Ric_chr2_1	6691	AT4G24210	post-embryonic development	seed germination	biological_process
Ric_chr2_1	6691	AT4G24210	multicellular organismal development	seed germination	biological_process
Ric_chr2_1	6691	AT4G24210	signal transduction	salicylic acid mediated signaling pathway	biological_process
Ric_chr2_1	6691	AT4G24210	cell communication	salicylic acid mediated signaling pathway	biological_process
Ric_chr2_1	6691	AT4G24210	cellular process	salicylic acid mediated signaling pathway	biological_process
Ric_chr2_1	6691	AT4G24210	signal transduction	jasmonic acid mediated signaling pathway	biological_process
Ric_chr2_1	6691	AT4G24210	cell communication	jasmonic acid mediated signaling pathway	biological_process
Ric_chr2_1	6691	AT4G24210	response to endogenous stimulus	jasmonic acid mediated signaling pathway	biological_process
Ric_chr2_1	6691	AT4G24210	cellular process	jasmonic acid mediated signaling pathway	biological_process
Ric_chr2_1	6691	AT4G24210	signal transduction	positive regulation of gibberellic acid mediated signaling pathway	biological_process
Ric_chr2_1	6691	AT4G24210	cell communication	positive regulation of gibberellic acid mediated signaling pathway	biological_process
Ric_chr2_1	6691	AT4G24210	response to endogenous stimulus	positive regulation of gibberellic acid mediated signaling pathway	biological_process
Ric_chr2_1	6691	AT4G24210	cellular process	positive regulation of gibberellic acid mediated signaling pathway	biological_process
Ric_chr2_1	6691	AT4G24210	reproduction	seed dormancy process	biological_process
Ric_chr2_1	6691	AT4G24210	post-embryonic development	seed dormancy process	biological_process
Ric_chr2_1	6691	AT4G24210	multicellular organismal development	seed dormancy process	biological_process
Ric_chr2_1	6691	AT4G24210	biosynthetic process	raffinose family oligosaccharide biosynthetic process	biological_process
Ric_chr2_1	6691	AT4G24210	carbohydrate metabolic process	raffinose family oligosaccharide biosynthetic process	biological_process
Ric_chr2_1	6691	AT4G24210	metabolic process	raffinose family oligosaccharide biosynthetic process	biological_process
Ric_chr2_1	6691	AT4G24210	response to stress	hyperosmotic salinity response	biological_process
Ric_chr2_1	6691	AT4G24210	response to abiotic stimulus	hyperosmotic salinity response	biological_process
Ric_chr2_1	6691	AT4G24210	reproduction	floral organ morphogenesis	biological_process
Ric_chr2_1	6691	AT4G24210	post-embryonic development	floral organ morphogenesis	biological_process
Ric_chr2_1	6691	AT4G24210	anatomical structure morphogenesis	floral organ morphogenesis	biological_process
Ric_chr2_1	6691	AT4G24210	flower development	floral organ morphogenesis	biological_process
Ric_chr2_1	6691	AT4G24210	multicellular organismal development	floral organ morphogenesis	biological_process
Ric_chr2_1	6691	AT4G24210	cell	nucleus	cellular_component
Ric_chr2_1	6691	AT4G24210	nucleus	nucleus	cellular_component
Ric_chr2_1	6691	AT4G24210	intracellular	nucleus	cellular_component
Ric_chr2_1	6691	AT4G24210	cell	SCF ubiquitin ligase complex	cellular_component
Ric_chr2_1	6691	AT4G24210	intracellular	SCF ubiquitin ligase complex	cellular_component
Ric_chr2_1	6691	AT4G24210	protein binding	protein binding	molecular_function
Ric_chr2_1	6691	AT4G24210	binding	protein binding	molecular_function
Ric_chr3_1	1001	AT1G58200	cellular process	ion channel activity	biological_process
Ric_chr3_1	1001	AT1G58200	response to stress	response to osmotic stress	biological_process
Ric_chr3_1	1001	AT1G58200	response to abiotic stimulus	response to osmotic stress	biological_process
Ric_chr3_1	1001	AT1G58200	cellular component organization	plastid organization	biological_process
Ric_chr3_1	1001	AT1G58200	cellular process	plastid organization	biological_process
Ric_chr3_1	1001	AT1G58200	metabolic process	jasmonic acid metabolic process	biological_process
Ric_chr3_1	1001	AT1G58200	cellular process	jasmonic acid metabolic process	biological_process
Ric_chr3_1	1001	AT1G58200	response to endogenous stimulus	response to jasmonic acid stimulus	biological_process
Ric_chr3_1	1001	AT1G58200	cellular component organization	chloroplast fission	biological_process
Ric_chr3_1	1001	AT1G58200	cellular process	chloroplast fission	biological_process
Ric_chr3_1	1001	AT1G58200	cellular process	transmembrane transport	biological_process
Ric_chr3_1	1001	AT5G10490	cellular process	ion channel activity	biological_process
Ric_chr3_1	1001	AT5G10490	cellular component organization	plastid organization	biological_process
Ric_chr3_1	1001	AT5G10490	cellular process	plastid organization	biological_process
Ric_chr3_1	1001	AT5G10490	cellular component organization	chloroplast fission	biological_process
Ric_chr3_1	1001	AT5G10490	cellular process	chloroplast fission	biological_process
Ric_chr3_1	1001	AT5G10490	cellular process	transmembrane transport	biological_process
Ric_chr3_1	1001	AT1G58200	membrane	plasma membrane	cellular_component
Ric_chr3_1	1001	AT1G58200	cell	plasma membrane	cellular_component
Ric_chr3_1	1001	AT1G58200	plasma membrane	plasma membrane	cellular_component
Ric_chr3_1	1001	AT1G58200	cytoplasm	plastid envelope	cellular_component
Ric_chr3_1	1001	AT1G58200	cell	plastid envelope	cellular_component
Ric_chr3_1	1001	AT1G58200	intracellular	plastid envelope	cellular_component
Ric_chr3_1	1001	AT1G58200	plastid	plastid envelope	cellular_component
Ric_chr3_1	1001	AT1G58200	membrane	membrane	cellular_component
Ric_chr3_1	1001	AT5G10490	membrane	plasma membrane	cellular_component
Ric_chr3_1	1001	AT5G10490	cell	plasma membrane	cellular_component
Ric_chr3_1	1001	AT5G10490	plasma membrane	plasma membrane	cellular_component
Ric_chr3_1	1001	AT5G10490	cytoplasm	chloroplast	cellular_component
Ric_chr3_1	1001	AT5G10490	cell	chloroplast	cellular_component
Ric_chr3_1	1001	AT5G10490	intracellular	chloroplast	cellular_component
Ric_chr3_1	1001	AT5G10490	plastid	chloroplast	cellular_component
Ric_chr3_1	1001	AT5G10490	cytoplasm	plastid envelope	cellular_component
Ric_chr3_1	1001	AT5G10490	cell	plastid envelope	cellular_component
Ric_chr3_1	1001	AT5G10490	intracellular	plastid envelope	cellular_component
Ric_chr3_1	1001	AT5G10490	plastid	plastid envelope	cellular_component
Ric_chr3_1	1001	AT5G10490	membrane	membrane	cellular_component
Ric_chr3_1	1001	AT1G58200	transporter activity	ion channel activity	molecular_function
Ric_chr3_1	1001	AT5G10490	transporter activity	ion channel activity	molecular_function
Ric_chr3_2	8865	AT3G17940	metabolic process	catalytic activity	biological_process
Ric_chr3_2	8865	AT3G17940	metabolic process	aldose 1-epimerase activity	biological_process
Ric_chr3_2	8865	AT3G17940	carbohydrate metabolic process	carbohydrate metabolic process	biological_process
Ric_chr3_2	8865	AT3G17940	metabolic process	carbohydrate metabolic process	biological_process
Ric_chr3_2	8865	AT3G17940	carbohydrate metabolic process	galactose metabolic process	biological_process
Ric_chr3_2	8865	AT3G17940	metabolic process	galactose metabolic process	biological_process
Ric_chr3_2	8865	AT3G17940	metabolic process	isomerase activity	biological_process
Ric_chr3_2	8865	AT3G17940	carbohydrate metabolic process	hexose metabolic process	biological_process
Ric_chr3_2	8865	AT3G17940	metabolic process	hexose metabolic process	biological_process
Ric_chr3_2	8865	AT3G17940	carbohydrate metabolic process	D-xylose metabolic process	biological_process
Ric_chr3_2	8865	AT3G17940	metabolic process	D-xylose metabolic process	biological_process
Ric_chr3_2	8865	AT3G17940	cytoplasm	cytoplasm	cellular_component
Ric_chr3_2	8865	AT3G17940	cell	cytoplasm	cellular_component
Ric_chr3_2	8865	AT3G17940	intracellular	cytoplasm	cellular_component
Ric_chr3_2	8865	AT3G17940	cytoplasm	cytosol	cellular_component
Ric_chr3_2	8865	AT3G17940	cell	cytosol	cellular_component
Ric_chr3_2	8865	AT3G17940	cytosol	cytosol	cellular_component
Ric_chr3_2	8865	AT3G17940	intracellular	cytosol	cellular_component
Ric_chr3_2	8865	AT3G17940	extracellular region	apoplast	cellular_component
Ric_chr3_2	8865	AT3G17940	catalytic activity	catalytic activity	molecular_function
Ric_chr3_2	8865	AT3G17940	catalytic activity	aldose 1-epimerase activity	molecular_function
Ric_chr3_2	8865	AT3G17940	catalytic activity	isomerase activity	molecular_function
Ric_chr4_1	8971	AT3G19330	cell	nucleus	cellular_component
Ric_chr4_1	8971	AT3G19330	nucleus	nucleus	cellular_component
Ric_chr4_1	8971	AT3G19330	intracellular	nucleus	cellular_component
Ric_chr4_1	8971	AT3G19330	cytoplasm	mitochondrion	cellular_component
Ric_chr4_1	8971	AT3G19330	cell	mitochondrion	cellular_component
Ric_chr4_1	8971	AT3G19330	mitochondrion	mitochondrion	cellular_component
Ric_chr4_1	8971	AT3G19330	intracellular	mitochondrion	cellular_component
Ric_chr4_1	8971	AT3G19330	membrane	plasma membrane	cellular_component
Ric_chr4_1	8971	AT3G19330	cell	plasma membrane	cellular_component
Ric_chr4_1	8971	AT3G19330	plasma membrane	plasma membrane	cellular_component
Ric_chr4_2	11453	AT1G75750	metabolic process	polysaccharide biosynthetic process	biological_process
Ric_chr4_2	11453	AT1G75750	biosynthetic process	polysaccharide biosynthetic process	biological_process
Ric_chr4_2	11453	AT1G75750	carbohydrate metabolic process	polysaccharide biosynthetic process	biological_process
Ric_chr4_2	11453	AT1G75750	metabolic process	tryptophan catabolic process	biological_process
Ric_chr4_2	11453	AT1G75750	catabolic process	tryptophan catabolic process	biological_process
Ric_chr4_2	11453	AT1G75750	cellular process	tryptophan catabolic process	biological_process
Ric_chr4_2	11453	AT1G75750	biosynthetic process	indoleacetic acid biosynthetic process	biological_process
Ric_chr4_2	11453	AT1G75750	metabolic process	indoleacetic acid biosynthetic process	biological_process
Ric_chr4_2	11453	AT1G75750	cellular process	indoleacetic acid biosynthetic process	biological_process
Ric_chr4_2	11453	AT1G75750	response to endogenous stimulus	response to abscisic acid stimulus	biological_process
Ric_chr4_2	11453	AT1G75750	response to endogenous stimulus	response to gibberellin stimulus	biological_process
Ric_chr4_2	11453	AT1G75750	response to endogenous stimulus	response to brassinosteroid stimulus	biological_process
Ric_chr4_2	11453	AT1G75750	cell growth	multidimensional cell growth	biological_process
Ric_chr4_2	11453	AT1G75750	cellular process	multidimensional cell growth	biological_process
Ric_chr4_2	11453	AT1G75750	growth	multidimensional cell growth	biological_process
Ric_chr4_2	11453	AT1G75750	cellular component organization	unidimensional cell growth	biological_process
Ric_chr4_2	11453	AT1G75750	cell growth	unidimensional cell growth	biological_process
Ric_chr4_2	11453	AT1G75750	anatomical structure morphogenesis	unidimensional cell growth	biological_process
Ric_chr4_2	11453	AT1G75750	cellular process	unidimensional cell growth	biological_process
Ric_chr4_2	11453	AT1G75750	growth	unidimensional cell growth	biological_process
Ric_chr4_2	11453	AT1G75750	cellular component organization	cell tip growth	biological_process
Ric_chr4_2	11453	AT1G75750	cell growth	cell tip growth	biological_process
Ric_chr4_2	11453	AT1G75750	anatomical structure morphogenesis	cell tip growth	biological_process
Ric_chr4_2	11453	AT1G75750	cellular process	cell tip growth	biological_process
Ric_chr4_2	11453	AT1G75750	growth	cell tip growth	biological_process
Ric_chr4_2	11453	AT1G75750	response to abiotic stimulus	anthocyanin accumulation in tissues in response to UV light	biological_process
Ric_chr4_2	11453	AT1G75750	response to external stimulus	anthocyanin accumulation in tissues in response to UV light	biological_process
Ric_chr4_2	11453	AT1G75750	cell growth	root hair elongation	biological_process
Ric_chr4_2	11453	AT1G75750	anatomical structure morphogenesis	root hair elongation	biological_process
Ric_chr4_2	11453	AT1G75750	cell differentiation	root hair elongation	biological_process
Ric_chr4_2	11453	AT1G75750	multicellular organismal development	root hair elongation	biological_process
Ric_chr4_2	11453	AT1G75750	cellular process	root hair elongation	biological_process
Ric_chr4_2	11453	AT1G75750	growth	root hair elongation	biological_process
Ric_chr4_2	11453	AT1G75750	cellular component organization	cell wall organization	biological_process
Ric_chr4_2	11453	AT1G75750	cellular process	cell wall organization	biological_process
Ric_chr4_2	11453	AT2G18420	response to endogenous stimulus	response to gibberellin stimulus	biological_process
Ric_chr4_2	11453	AT1G75750	extracellular region	extracellular region	cellular_component
Ric_chr4_2	11453	AT1G75750	external encapsulating structure	cell wall	cellular_component
Ric_chr4_2	11453	AT1G75750	cell	cell wall	cellular_component
Ric_chr4_2	11453	AT1G75750	cell wall	cell wall	cellular_component
Ric_chr4_2	11453	AT1G75750	external encapsulating structure	plant-type cell wall	cellular_component
Ric_chr4_2	11453	AT1G75750	cell	plant-type cell wall	cellular_component
Ric_chr4_2	11453	AT1G75750	cell wall	plant-type cell wall	cellular_component
Ric_chr4_2	11453	AT2G18420	extracellular region	extracellular region	cellular_component
Ric_chr4_3	2056	AT5G23110	cytoplasm	cytoplasm	cellular_component
Ric_chr4_3	2056	AT5G23110	cell	cytoplasm	cellular_component
Ric_chr4_3	2056	AT5G23110	intracellular	cytoplasm	cellular_component
Ric_chr4_3	2056	AT5G23110	binding	ATP binding	molecular_function
Ric_chr4_3	2056	AT5G23110	binding	zinc ion binding	molecular_function
Ric_chr5_1	15063	AT1G48280	cytoplasm	chloroplast	cellular_component
Ric_chr5_1	15063	AT1G48280	cell	chloroplast	cellular_component
Ric_chr5_1	15063	AT1G48280	intracellular	chloroplast	cellular_component
Ric_chr5_1	15063	AT1G48280	plastid	chloroplast	cellular_component
Ric_chr5_2	578	AT5G05560	metabolic process	ubiquitin-protein ligase activity	biological_process
Ric_chr5_2	578	AT5G05560	protein metabolic process	ubiquitin-protein ligase activity	biological_process
Ric_chr5_2	578	AT5G05560	cellular process	ubiquitin-protein ligase activity	biological_process
Ric_chr5_2	578	AT5G05560	response to stress	double-strand break repair	biological_process
Ric_chr5_2	578	AT5G05560	DNA metabolic process	double-strand break repair	biological_process
Ric_chr5_2	578	AT5G05560	metabolic process	double-strand break repair	biological_process
Ric_chr5_2	578	AT5G05560	nucleobase-containing compound metabolic process	double-strand break repair	biological_process
Ric_chr5_2	578	AT5G05560	cellular process	double-strand break repair	biological_process
Ric_chr5_2	578	AT5G05560	DNA metabolic process	mitotic recombination	biological_process
Ric_chr5_2	578	AT5G05560	metabolic process	mitotic recombination	biological_process
Ric_chr5_2	578	AT5G05560	nucleobase-containing compound metabolic process	mitotic recombination	biological_process
Ric_chr5_2	578	AT5G05560	cellular process	mitotic recombination	biological_process
Ric_chr5_2	578	AT5G05560	metabolic process	ubiquitin-dependent protein catabolic process	biological_process
Ric_chr5_2	578	AT5G05560	protein metabolic process	ubiquitin-dependent protein catabolic process	biological_process
Ric_chr5_2	578	AT5G05560	catabolic process	ubiquitin-dependent protein catabolic process	biological_process
Ric_chr5_2	578	AT5G05560	cellular process	ubiquitin-dependent protein catabolic process	biological_process
Ric_chr5_2	578	AT5G05560	cellular component organization	sister chromatid cohesion	biological_process
Ric_chr5_2	578	AT5G05560	cellular process	sister chromatid cohesion	biological_process
Ric_chr5_2	578	AT5G05560	cell cycle	sister chromatid cohesion	biological_process
Ric_chr5_2	578	AT5G05560	reproduction	synapsis	biological_process
Ric_chr5_2	578	AT5G05560	cellular component organization	synapsis	biological_process
Ric_chr5_2	578	AT5G05560	cellular process	synapsis	biological_process
Ric_chr5_2	578	AT5G05560	cell cycle	synapsis	biological_process
Ric_chr5_2	578	AT5G05560	reproduction	reciprocal meiotic recombination	biological_process
Ric_chr5_2	578	AT5G05560	cellular component organization	reciprocal meiotic recombination	biological_process
Ric_chr5_2	578	AT5G05560	DNA metabolic process	reciprocal meiotic recombination	biological_process
Ric_chr5_2	578	AT5G05560	metabolic process	reciprocal meiotic recombination	biological_process
Ric_chr5_2	578	AT5G05560	nucleobase-containing compound metabolic process	reciprocal meiotic recombination	biological_process
Ric_chr5_2	578	AT5G05560	cellular process	reciprocal meiotic recombination	biological_process
Ric_chr5_2	578	AT5G05560	cell cycle	reciprocal meiotic recombination	biological_process
Ric_chr5_2	578	AT5G05560	reproduction	gamete generation	biological_process
Ric_chr5_2	578	AT5G05560	multicellular organismal development	embryo sac development	biological_process
Ric_chr5_2	578	AT5G05560	reproduction	embryo development ending in seed dormancy	biological_process
Ric_chr5_2	578	AT5G05560	post-embryonic development	embryo development ending in seed dormancy	biological_process
Ric_chr5_2	578	AT5G05560	multicellular organismal development	embryo development ending in seed dormancy	biological_process
Ric_chr5_2	578	AT5G05560	embryo development	embryo development ending in seed dormancy	biological_process
Ric_chr5_2	578	AT5G05560	DNA metabolic process	regulation of DNA endoreduplication	biological_process
Ric_chr5_2	578	AT5G05560	biosynthetic process	regulation of DNA endoreduplication	biological_process
Ric_chr5_2	578	AT5G05560	metabolic process	regulation of DNA endoreduplication	biological_process
Ric_chr5_2	578	AT5G05560	nucleobase-containing compound metabolic process	regulation of DNA endoreduplication	biological_process
Ric_chr5_2	578	AT5G05560	cellular process	regulation of DNA endoreduplication	biological_process
Ric_chr5_2	578	AT5G05560	cell cycle	regulation of DNA endoreduplication	biological_process
Ric_chr5_2	578	AT5G05560	DNA metabolic process	DNA endoreduplication	biological_process
Ric_chr5_2	578	AT5G05560	biosynthetic process	DNA endoreduplication	biological_process
Ric_chr5_2	578	AT5G05560	metabolic process	DNA endoreduplication	biological_process
Ric_chr5_2	578	AT5G05560	nucleobase-containing compound metabolic process	DNA endoreduplication	biological_process
Ric_chr5_2	578	AT5G05560	cellular process	DNA endoreduplication	biological_process
Ric_chr5_2	578	AT5G05560	cell cycle	DNA endoreduplication	biological_process
Ric_chr5_2	578	AT5G05560	reproduction	meiotic DNA double-strand break formation	biological_process
Ric_chr5_2	578	AT5G05560	cellular component organization	meiotic DNA double-strand break formation	biological_process
Ric_chr5_2	578	AT5G05560	metabolic process	meiotic DNA double-strand break formation	biological_process
Ric_chr5_2	578	AT5G05560	nucleobase-containing compound metabolic process	meiotic DNA double-strand break formation	biological_process
Ric_chr5_2	578	AT5G05560	cellular process	meiotic DNA double-strand break formation	biological_process
Ric_chr5_2	578	AT5G05560	cell cycle	meiotic DNA double-strand break formation	biological_process
Ric_chr5_2	578	AT5G05560	metabolic process	proteasomal ubiquitin-dependent protein catabolic process	biological_process
Ric_chr5_2	578	AT5G05560	protein metabolic process	proteasomal ubiquitin-dependent protein catabolic process	biological_process
Ric_chr5_2	578	AT5G05560	cellular process	proteasomal ubiquitin-dependent protein catabolic process	biological_process
Ric_chr5_2	578	AT5G05560	catabolic process	proteasomal ubiquitin-dependent protein catabolic process	biological_process
Ric_chr5_2	578	AT5G05560	cellular component organization	proteasome assembly	biological_process
Ric_chr5_2	578	AT5G05560	reproduction	meiotic chromosome segregation	biological_process
Ric_chr5_2	578	AT5G05560	cellular component organization	meiotic chromosome segregation	biological_process
Ric_chr5_2	578	AT5G05560	cellular process	meiotic chromosome segregation	biological_process
Ric_chr5_2	578	AT5G05560	cell cycle	meiotic chromosome segregation	biological_process
Ric_chr5_2	578	AT5G05560	reproduction	ovule development	biological_process
Ric_chr5_2	578	AT5G05560	post-embryonic development	ovule development	biological_process
Ric_chr5_2	578	AT5G05560	flower development	ovule development	biological_process
Ric_chr5_2	578	AT5G05560	multicellular organismal development	ovule development	biological_process
Ric_chr5_2	578	AT5G05560	cellular process	regulation of cell division	biological_process
Ric_chr5_2	578	AT5G05560	cellular component organization	regulation of unidimensional cell growth	biological_process
Ric_chr5_2	578	AT5G05560	cell growth	regulation of unidimensional cell growth	biological_process
Ric_chr5_2	578	AT5G05560	anatomical structure morphogenesis	regulation of unidimensional cell growth	biological_process
Ric_chr5_2	578	AT5G05560	growth	regulation of unidimensional cell growth	biological_process
Ric_chr5_2	578	AT5G05560	cellular process	regulation of unidimensional cell growth	biological_process
Ric_chr5_2	578	AT5G05560	response to stress	response to misfolded protein	biological_process
Ric_chr5_2	578	AT5G05560	intracellular	ubiquitin ligase complex	cellular_component
Ric_chr5_2	578	AT5G05560	cell	ubiquitin ligase complex	cellular_component
Ric_chr5_2	578	AT5G05560	cell	nucleus	cellular_component
Ric_chr5_2	578	AT5G05560	nucleus	nucleus	cellular_component
Ric_chr5_2	578	AT5G05560	intracellular	nucleus	cellular_component
Ric_chr5_2	578	AT5G05560	catalytic activity	ubiquitin-protein ligase activity	molecular_function
Ric_chr5_3	3104	AT1G19730	metabolic process	glycerol ether metabolic process	biological_process
Ric_chr5_3	3104	AT1G19730	metabolic process	protein disulfide oxidoreductase activity	biological_process
Ric_chr5_3	3104	AT1G19730	metabolic process	oxidoreductase activity, acting on a sulfur group of donors, disulfide as acceptor	biological_process
Ric_chr5_3	3104	AT1G19730	cellular process	cell redox homeostasis	biological_process
Ric_chr5_3	3104	AT1G45145	response to stress	response to oxidative stress	biological_process
Ric_chr5_3	3104	AT1G45145	metabolic process	protein disulfide oxidoreductase activity	biological_process
Ric_chr5_3	3104	AT1G45145	metabolic process	oxidoreductase activity, acting on a sulfur group of donors, disulfide as acceptor	biological_process
Ric_chr5_3	3104	AT1G45145	response to stress	defense response to fungus	biological_process
Ric_chr5_3	3104	AT1G45145	response to biotic stimulus	defense response to fungus	biological_process
Ric_chr5_3	3104	AT1G45145	response to external stimulus	defense response to fungus	biological_process
Ric_chr5_3	3104	AT3G51030	metabolic process	glycerol ether metabolic process	biological_process
Ric_chr5_3	3104	AT3G51030	metabolic process	enzyme activator activity	biological_process
Ric_chr5_3	3104	AT3G51030	metabolic process	protein disulfide oxidoreductase activity	biological_process
Ric_chr5_3	3104	AT3G51030	metabolic process	oxidoreductase activity, acting on a sulfur group of donors, disulfide as acceptor	biological_process
Ric_chr5_3	3104	AT3G51030	metabolic process	positive regulation of catalytic activity	biological_process
Ric_chr5_3	3104	AT3G51030	cellular process	cell redox homeostasis	biological_process
Ric_chr5_3	3104	AT5G42980	metabolic process	protein folding	biological_process
Ric_chr5_3	3104	AT5G42980	protein metabolic process	protein folding	biological_process
Ric_chr5_3	3104	AT5G42980	cellular process	protein folding	biological_process
Ric_chr5_3	3104	AT5G42980	metabolic process	glycerol ether metabolic process	biological_process
Ric_chr5_3	3104	AT5G42980	response to stress	response to heat	biological_process
Ric_chr5_3	3104	AT5G42980	response to abiotic stimulus	response to heat	biological_process
Ric_chr5_3	3104	AT5G42980	signal transduction	auxin mediated signaling pathway	biological_process
Ric_chr5_3	3104	AT5G42980	cell communication	auxin mediated signaling pathway	biological_process
Ric_chr5_3	3104	AT5G42980	response to endogenous stimulus	auxin mediated signaling pathway	biological_process
Ric_chr5_3	3104	AT5G42980	cellular process	auxin mediated signaling pathway	biological_process
Ric_chr5_3	3104	AT5G42980	response to stress	heat acclimation	biological_process
Ric_chr5_3	3104	AT5G42980	response to abiotic stimulus	heat acclimation	biological_process
Ric_chr5_3	3104	AT5G42980	metabolic process	protein disulfide oxidoreductase activity	biological_process
Ric_chr5_3	3104	AT5G42980	metabolic process	oxidoreductase activity, acting on a sulfur group of donors, disulfide as acceptor	biological_process
Ric_chr5_3	3104	AT5G42980	response to stress	response to hydrogen peroxide	biological_process
Ric_chr5_3	3104	AT5G42980	cellular process	cell redox homeostasis	biological_process
Ric_chr5_3	3104	AT5G42980	response to stress	defense response to fungus	biological_process
Ric_chr5_3	3104	AT5G42980	response to biotic stimulus	defense response to fungus	biological_process
Ric_chr5_3	3104	AT5G42980	response to external stimulus	defense response to fungus	biological_process
Ric_chr5_3	3104	AT5G42980	cellular component organization	protein oligomerization	biological_process
Ric_chr5_3	3104	AT1G19730	cytoplasm	cytoplasm	cellular_component
Ric_chr5_3	3104	AT1G19730	cell	cytoplasm	cellular_component
Ric_chr5_3	3104	AT1G19730	intracellular	cytoplasm	cellular_component
Ric_chr5_3	3104	AT1G19730	cytoplasm	cytosol	cellular_component
Ric_chr5_3	3104	AT1G19730	cell	cytosol	cellular_component
Ric_chr5_3	3104	AT1G19730	cytosol	cytosol	cellular_component
Ric_chr5_3	3104	AT1G19730	intracellular	cytosol	cellular_component
Ric_chr5_3	3104	AT1G45145	cytoplasm	cytoplasm	cellular_component
Ric_chr5_3	3104	AT1G45145	cell	cytoplasm	cellular_component
Ric_chr5_3	3104	AT1G45145	intracellular	cytoplasm	cellular_component
Ric_chr5_3	3104	AT1G45145	cytoplasm	cytosol	cellular_component
Ric_chr5_3	3104	AT1G45145	cell	cytosol	cellular_component
Ric_chr5_3	3104	AT1G45145	cytosol	cytosol	cellular_component
Ric_chr5_3	3104	AT1G45145	intracellular	cytosol	cellular_component
Ric_chr5_3	3104	AT1G45145	membrane	plasma membrane	cellular_component
Ric_chr5_3	3104	AT1G45145	cell	plasma membrane	cellular_component
Ric_chr5_3	3104	AT1G45145	plasma membrane	plasma membrane	cellular_component
Ric_chr5_3	3104	AT1G45145	extracellular region	apoplast	cellular_component
Ric_chr5_3	3104	AT3G51030	cytoplasm	cytoplasm	cellular_component
Ric_chr5_3	3104	AT3G51030	cell	cytoplasm	cellular_component
Ric_chr5_3	3104	AT3G51030	intracellular	cytoplasm	cellular_component
Ric_chr5_3	3104	AT3G51030	cytoplasm	cytosol	cellular_component
Ric_chr5_3	3104	AT3G51030	cell	cytosol	cellular_component
Ric_chr5_3	3104	AT3G51030	cytosol	cytosol	cellular_component
Ric_chr5_3	3104	AT3G51030	intracellular	cytosol	cellular_component
Ric_chr5_3	3104	AT3G51030	extracellular region	apoplast	cellular_component
Ric_chr5_3	3104	AT5G42980	external encapsulating structure	cell wall	cellular_component
Ric_chr5_3	3104	AT5G42980	cell	cell wall	cellular_component
Ric_chr5_3	3104	AT5G42980	cell wall	cell wall	cellular_component
Ric_chr5_3	3104	AT5G42980	cytoplasm	cytoplasm	cellular_component
Ric_chr5_3	3104	AT5G42980	cell	cytoplasm	cellular_component
Ric_chr5_3	3104	AT5G42980	intracellular	cytoplasm	cellular_component
Ric_chr5_3	3104	AT5G42980	cytoplasm	mitochondrion	cellular_component
Ric_chr5_3	3104	AT5G42980	cell	mitochondrion	cellular_component
Ric_chr5_3	3104	AT5G42980	mitochondrion	mitochondrion	cellular_component
Ric_chr5_3	3104	AT5G42980	intracellular	mitochondrion	cellular_component
Ric_chr5_3	3104	AT5G42980	cytoplasm	vacuole	cellular_component
Ric_chr5_3	3104	AT5G42980	cell	vacuole	cellular_component
Ric_chr5_3	3104	AT5G42980	intracellular	vacuole	cellular_component
Ric_chr5_3	3104	AT5G42980	vacuole	vacuole	cellular_component
Ric_chr5_3	3104	AT5G42980	membrane	Golgi apparatus	cellular_component
Ric_chr5_3	3104	AT5G42980	cytoplasm	Golgi apparatus	cellular_component
Ric_chr5_3	3104	AT5G42980	cell	Golgi apparatus	cellular_component
Ric_chr5_3	3104	AT5G42980	plasma membrane	Golgi apparatus	cellular_component
Ric_chr5_3	3104	AT5G42980	intracellular	Golgi apparatus	cellular_component
Ric_chr5_3	3104	AT5G42980	vacuole	Golgi apparatus	cellular_component
Ric_chr5_3	3104	AT5G42980	Golgi apparatus	Golgi apparatus	cellular_component
Ric_chr5_3	3104	AT5G42980	cytoplasm	cytosol	cellular_component
Ric_chr5_3	3104	AT5G42980	cell	cytosol	cellular_component
Ric_chr5_3	3104	AT5G42980	cytosol	cytosol	cellular_component
Ric_chr5_3	3104	AT5G42980	intracellular	cytosol	cellular_component
Ric_chr5_3	3104	AT5G42980	membrane	plasma membrane	cellular_component
Ric_chr5_3	3104	AT5G42980	cell	plasma membrane	cellular_component
Ric_chr5_3	3104	AT5G42980	plasma membrane	plasma membrane	cellular_component
Ric_chr5_3	3104	AT5G42980	cytoplasm	chloroplast	cellular_component
Ric_chr5_3	3104	AT5G42980	cell	chloroplast	cellular_component
Ric_chr5_3	3104	AT5G42980	intracellular	chloroplast	cellular_component
Ric_chr5_3	3104	AT5G42980	plastid	chloroplast	cellular_component
Ric_chr5_3	3104	AT5G42980	cytoplasm	chloroplast stroma	cellular_component
Ric_chr5_3	3104	AT5G42980	cell	chloroplast stroma	cellular_component
Ric_chr5_3	3104	AT5G42980	intracellular	chloroplast stroma	cellular_component
Ric_chr5_3	3104	AT5G42980	plastid	chloroplast stroma	cellular_component
Ric_chr5_3	3104	AT5G42980	membrane	membrane	cellular_component
Ric_chr5_3	3104	AT1G19730	catalytic activity	protein disulfide oxidoreductase activity	molecular_function
Ric_chr5_3	3104	AT1G19730	catalytic activity	oxidoreductase activity, acting on a sulfur group of donors, disulfide as acceptor	molecular_function
Ric_chr5_3	3104	AT1G45145	catalytic activity	protein disulfide oxidoreductase activity	molecular_function
Ric_chr5_3	3104	AT1G45145	catalytic activity	oxidoreductase activity, acting on a sulfur group of donors, disulfide as acceptor	molecular_function
Ric_chr5_3	3104	AT3G51030	enzyme regulator activity	enzyme activator activity	molecular_function
Ric_chr5_3	3104	AT3G51030	catalytic activity	enzyme activator activity	molecular_function
Ric_chr5_3	3104	AT3G51030	catalytic activity	protein disulfide oxidoreductase activity	molecular_function
Ric_chr5_3	3104	AT3G51030	catalytic activity	oxidoreductase activity, acting on a sulfur group of donors, disulfide as acceptor	molecular_function
Ric_chr5_3	3104	AT3G51030	catalytic activity	positive regulation of catalytic activity	molecular_function
Ric_chr5_3	3104	AT5G42980	catalytic activity	protein disulfide oxidoreductase activity	molecular_function
Ric_chr5_3	3104	AT5G42980	catalytic activity	oxidoreductase activity, acting on a sulfur group of donors, disulfide as acceptor	molecular_function
Ric_chr6_1	15637	AT1G63490	cellular process	mitotic cell cycle	biological_process
Ric_chr6_1	15637	AT1G63490	cell cycle	mitotic cell cycle	biological_process
Ric_chr6_1	15637	AT1G63490	biosynthetic process	sequence-specific DNA binding transcription factor activity	biological_process
Ric_chr6_1	15637	AT1G63490	metabolic process	sequence-specific DNA binding transcription factor activity	biological_process
Ric_chr6_1	15637	AT1G63490	nucleobase-containing compound metabolic process	sequence-specific DNA binding transcription factor activity	biological_process
Ric_chr6_1	15637	AT1G63490	cellular process	sequence-specific DNA binding transcription factor activity	biological_process
Ric_chr6_1	15637	AT1G63490	biosynthetic process	regulation of transcription, DNA-dependent	biological_process
Ric_chr6_1	15637	AT1G63490	metabolic process	regulation of transcription, DNA-dependent	biological_process
Ric_chr6_1	15637	AT1G63490	nucleobase-containing compound metabolic process	regulation of transcription, DNA-dependent	biological_process
Ric_chr6_1	15637	AT1G63490	cellular process	regulation of transcription, DNA-dependent	biological_process
Ric_chr6_1	15637	AT1G63490	metabolic process	RNA processing	biological_process
Ric_chr6_1	15637	AT1G63490	nucleobase-containing compound metabolic process	RNA processing	biological_process
Ric_chr6_1	15637	AT1G63490	cellular process	RNA processing	biological_process
Ric_chr6_1	15637	AT1G63490	post-embryonic development	vegetative to reproductive phase transition of meristem	biological_process
Ric_chr6_1	15637	AT1G63490	multicellular organismal development	vegetative to reproductive phase transition of meristem	biological_process
Ric_chr6_1	15637	AT1G63490	carbohydrate metabolic process	glucuronoxylan metabolic process	biological_process
Ric_chr6_1	15637	AT1G63490	metabolic process	glucuronoxylan metabolic process	biological_process
Ric_chr6_1	15637	AT1G63490	cellular process	glucuronoxylan metabolic process	biological_process
Ric_chr6_1	15637	AT1G63490	metabolic process	oxidoreductase activity, acting on paired donors, with incorporation or reduction of molecular oxygen, 2-oxoglutarate as one donor, and incorporation of one atom each of oxygen into both donors	biological_process
Ric_chr6_1	15637	AT1G63490	metabolic process	protein desumoylation	biological_process
Ric_chr6_1	15637	AT1G63490	cellular protein modification process	protein desumoylation	biological_process
Ric_chr6_1	15637	AT1G63490	protein metabolic process	protein desumoylation	biological_process
Ric_chr6_1	15637	AT1G63490	cellular process	protein desumoylation	biological_process
Ric_chr6_1	15637	AT1G63490	biosynthetic process	xylan biosynthetic process	biological_process
Ric_chr6_1	15637	AT1G63490	carbohydrate metabolic process	xylan biosynthetic process	biological_process
Ric_chr6_1	15637	AT1G63490	metabolic process	xylan biosynthetic process	biological_process
Ric_chr6_1	15637	AT1G63490	cellular process	xylan biosynthetic process	biological_process
Ric_chr6_1	15637	AT1G63490	biosynthetic process	hydrogen peroxide biosynthetic process	biological_process
Ric_chr6_1	15637	AT1G63490	metabolic process	hydrogen peroxide biosynthetic process	biological_process
Ric_chr6_1	15637	AT1G63490	cellular process	hydrogen peroxide biosynthetic process	biological_process
Ric_chr6_1	15637	AT1G63490	cell	nucleus	cellular_component
Ric_chr6_1	15637	AT1G63490	nucleus	nucleus	cellular_component
Ric_chr6_1	15637	AT1G63490	intracellular	nucleus	cellular_component
Ric_chr6_1	15637	AT1G63490	sequence-specific DNA binding transcription factor activity	sequence-specific DNA binding transcription factor activity	molecular_function
Ric_chr7_1	11109	AT2G04039	metabolic process	photosynthesis	biological_process
Ric_chr7_1	11109	AT2G04039	cellular process	photosynthesis	biological_process
Ric_chr7_1	11109	AT2G04039	photosynthesis	photosynthesis	biological_process
Ric_chr7_1	11109	AT2G04039	cytoplasm	mitochondrion	cellular_component
Ric_chr7_1	11109	AT2G04039	cell	mitochondrion	cellular_component
Ric_chr7_1	11109	AT2G04039	mitochondrion	mitochondrion	cellular_component
Ric_chr7_1	11109	AT2G04039	intracellular	mitochondrion	cellular_component
Ric_chr7_1	11109	AT2G04039	cytoplasm	chloroplast	cellular_component
Ric_chr7_1	11109	AT2G04039	cell	chloroplast	cellular_component
Ric_chr7_1	11109	AT2G04039	intracellular	chloroplast	cellular_component
Ric_chr7_1	11109	AT2G04039	plastid	chloroplast	cellular_component
Ric_chr7_2	1958	AT5G21280	cell	nucleus	cellular_component
Ric_chr7_2	1958	AT5G21280	nucleus	nucleus	cellular_component
Ric_chr7_2	1958	AT5G21280	intracellular	nucleus	cellular_component
Ric_chr9_1	15240	AT1G52640	cytoplasm	mitochondrion	cellular_component
Ric_chr9_1	15240	AT1G52640	cell	mitochondrion	cellular_component
Ric_chr9_1	15240	AT1G52640	mitochondrion	mitochondrion	cellular_component
Ric_chr9_1	15240	AT1G52640	intracellular	mitochondrion	cellular_component

## Sheet: sorghum
ID	orthologous group	orthologous counterpart in arabidopsis	Plant GO slim	GO	GO domain
Sor_chr1_4	14620	AT1G29790	membrane	endosome	cellular_component
Sor_chr1_4	14620	AT1G29790	cytoplasm	endosome	cellular_component
Sor_chr1_4	14620	AT1G29790	cell	endosome	cellular_component
Sor_chr1_4	14620	AT1G29790	plasma membrane	endosome	cellular_component
Sor_chr1_4	14620	AT1G29790	intracellular	endosome	cellular_component
Sor_chr1_4	14620	AT1G29790	endosome	endosome	cellular_component
Sor_chr1_4	14620	AT1G29790	membrane	Golgi apparatus	cellular_component
Sor_chr1_4	14620	AT1G29790	cytoplasm	Golgi apparatus	cellular_component
Sor_chr1_4	14620	AT1G29790	cell	Golgi apparatus	cellular_component
Sor_chr1_4	14620	AT1G29790	plasma membrane	Golgi apparatus	cellular_component
Sor_chr1_4	14620	AT1G29790	intracellular	Golgi apparatus	cellular_component
Sor_chr1_4	14620	AT1G29790	Golgi apparatus	Golgi apparatus	cellular_component
Sor_chr1_4	14620	AT1G29790	cell	trans-Golgi network	cellular_component
Sor_chr1_4	14620	AT1G29790	intracellular	trans-Golgi network	cellular_component
Sor_chr1_4	14620	AT1G29790	membrane	plasma membrane	cellular_component
Sor_chr1_4	14620	AT1G29790	cell	plasma membrane	cellular_component
Sor_chr1_4	14620	AT1G29790	plasma membrane	plasma membrane	cellular_component
Sor_chr4_1	14917	AT1G42480	response to stress	systemic acquired resistance	biological_process
Sor_chr4_1	14917	AT1G42480	response to biotic stimulus	systemic acquired resistance	biological_process
Sor_chr4_1	14917	AT1G42480	response to external stimulus	systemic acquired resistance	biological_process
Sor_chr4_1	14917	AT1G42480	response to stress	response to endoplasmic reticulum stress	biological_process
Sor_chr4_1	14917	AT1G42480	cellular process	response to endoplasmic reticulum stress	biological_process
Sor_chr2_1	15100	AT1G49245	cell	nucleus	cellular_component
Sor_chr2_1	15100	AT1G49245	nucleus	nucleus	cellular_component
Sor_chr2_1	15100	AT1G49245	intracellular	nucleus	cellular_component
Sor_chr3_2	16364	AT1G79840	DNA binding	DNA binding	molecular_function
Sor_chr3_2	16364	AT1G79840	binding	DNA binding	molecular_function
Sor_chr3_2	16364	AT1G79840	nucleic acid binding	DNA binding	molecular_function
Sor_chr3_2	16364	AT1G79840	DNA binding	sequence-specific DNA binding transcription factor activity	molecular_function
Sor_chr3_2	16364	AT1G79840	biosynthetic process	sequence-specific DNA binding transcription factor activity	biological_process
Sor_chr3_2	16364	AT1G79840	sequence-specific DNA binding transcription factor activity	sequence-specific DNA binding transcription factor activity	molecular_function
Sor_chr3_2	16364	AT1G79840	metabolic process	sequence-specific DNA binding transcription factor activity	biological_process
Sor_chr3_2	16364	AT1G79840	nucleobase-containing compound metabolic process	sequence-specific DNA binding transcription factor activity	biological_process
Sor_chr3_2	16364	AT1G79840	binding	sequence-specific DNA binding transcription factor activity	molecular_function
Sor_chr3_2	16364	AT1G79840	nucleic acid binding	sequence-specific DNA binding transcription factor activity	molecular_function
Sor_chr3_2	16364	AT1G79840	cellular process	sequence-specific DNA binding transcription factor activity	biological_process
Sor_chr3_2	16364	AT1G79840	cell	nucleus	cellular_component
Sor_chr3_2	16364	AT1G79840	nucleus	nucleus	cellular_component
Sor_chr3_2	16364	AT1G79840	intracellular	nucleus	cellular_component
Sor_chr3_2	16364	AT1G79840	biosynthetic process	regulation of transcription, DNA-dependent	biological_process
Sor_chr3_2	16364	AT1G79840	metabolic process	regulation of transcription, DNA-dependent	biological_process
Sor_chr3_2	16364	AT1G79840	nucleobase-containing compound metabolic process	regulation of transcription, DNA-dependent	biological_process
Sor_chr3_2	16364	AT1G79840	cellular process	regulation of transcription, DNA-dependent	biological_process
Sor_chr3_2	16364	AT1G79840	cell differentiation	epidermal cell fate specification	biological_process
Sor_chr3_2	16364	AT1G79840	multicellular organismal development	epidermal cell fate specification	biological_process
Sor_chr3_2	16364	AT1G79840	cellular process	epidermal cell fate specification	biological_process
Sor_chr3_2	16364	AT1G79840	anatomical structure morphogenesis	negative regulation of trichoblast fate specification	biological_process
Sor_chr3_2	16364	AT1G79840	cell differentiation	negative regulation of trichoblast fate specification	biological_process
Sor_chr3_2	16364	AT1G79840	multicellular organismal development	negative regulation of trichoblast fate specification	biological_process
Sor_chr3_2	16364	AT1G79840	cellular process	negative regulation of trichoblast fate specification	biological_process
Sor_chr3_2	16364	AT1G79840	cell differentiation	cell differentiation	biological_process
Sor_chr3_2	16364	AT1G79840	cellular process	cell differentiation	biological_process
Sor_chr3_2	16364	AT1G79840	DNA binding	sequence-specific DNA binding	molecular_function
Sor_chr3_2	16364	AT1G79840	binding	sequence-specific DNA binding	molecular_function
Sor_chr3_2	16364	AT1G79840	nucleic acid binding	sequence-specific DNA binding	molecular_function
Sor_chr7_1	13836	AT1G80890	cell	nucleus	cellular_component
Sor_chr7_1	13836	AT1G80890	nucleus	nucleus	cellular_component
Sor_chr7_1	13836	AT1G80890	intracellular	nucleus	cellular_component
Sor_chr9_1	11297	AT2G14260	cytoplasm	cytoplasm	cellular_component
Sor_chr9_1	11297	AT2G14260	cell	cytoplasm	cellular_component
Sor_chr9_1	11297	AT2G14260	intracellular	cytoplasm	cellular_component
Sor_chr9_1	11297	AT2G14260	cytoplasm	cytosol	cellular_component
Sor_chr9_1	11297	AT2G14260	cell	cytosol	cellular_component
Sor_chr9_1	11297	AT2G14260	cytosol	cytosol	cellular_component
Sor_chr9_1	11297	AT2G14260	intracellular	cytosol	cellular_component
Sor_chr9_1	11297	AT2G14260	cytoplasm	chloroplast	cellular_component
Sor_chr9_1	11297	AT2G14260	cell	chloroplast	cellular_component
Sor_chr9_1	11297	AT2G14260	intracellular	chloroplast	cellular_component
Sor_chr9_1	11297	AT2G14260	plastid	chloroplast	cellular_component
Sor_chr1_3	5146	AT2G23080	metabolic process	protein kinase activity	biological_process
Sor_chr1_3	5146	AT2G23080	kinase activity	protein kinase activity	molecular_function
Sor_chr1_3	5146	AT2G23080	catalytic activity	protein kinase activity	molecular_function
Sor_chr1_3	5146	AT2G23080	cellular process	protein kinase activity	biological_process
Sor_chr1_3	5146	AT2G23080	transferase activity	protein kinase activity	molecular_function
Sor_chr1_3	5146	AT2G23080	metabolic process	protein serine/threonine kinase activity	biological_process
Sor_chr1_3	5146	AT2G23080	kinase activity	protein serine/threonine kinase activity	molecular_function
Sor_chr1_3	5146	AT2G23080	catalytic activity	protein serine/threonine kinase activity	molecular_function
Sor_chr1_3	5146	AT2G23080	cellular process	protein serine/threonine kinase activity	biological_process
Sor_chr1_3	5146	AT2G23080	transferase activity	protein serine/threonine kinase activity	molecular_function
Sor_chr1_3	5146	AT2G23080	metabolic process	protein tyrosine kinase activity	biological_process
Sor_chr1_3	5146	AT2G23080	kinase activity	protein tyrosine kinase activity	molecular_function
Sor_chr1_3	5146	AT2G23080	catalytic activity	protein tyrosine kinase activity	molecular_function
Sor_chr1_3	5146	AT2G23080	cellular process	protein tyrosine kinase activity	biological_process
Sor_chr1_3	5146	AT2G23080	transferase activity	protein tyrosine kinase activity	molecular_function
Sor_chr1_3	5146	AT2G23080	binding	ATP binding	molecular_function
Sor_chr1_3	5146	AT2G23080	cell	nucleus	cellular_component
Sor_chr1_3	5146	AT2G23080	nucleus	nucleus	cellular_component
Sor_chr1_3	5146	AT2G23080	intracellular	nucleus	cellular_component
Sor_chr1_3	5146	AT2G23080	response to stress	DNA repair	biological_process
Sor_chr1_3	5146	AT2G23080	DNA metabolic process	DNA repair	biological_process
Sor_chr1_3	5146	AT2G23080	metabolic process	DNA repair	biological_process
Sor_chr1_3	5146	AT2G23080	nucleobase-containing compound metabolic process	DNA repair	biological_process
Sor_chr1_3	5146	AT2G23080	cellular process	DNA repair	biological_process
Sor_chr1_3	5146	AT2G23080	cellular component organization	chromatin organization	biological_process
Sor_chr1_3	5146	AT2G23080	cellular process	chromatin organization	biological_process
Sor_chr1_3	5146	AT2G23080	metabolic process	protein phosphorylation	biological_process
Sor_chr1_3	5146	AT2G23080	cellular process	protein phosphorylation	biological_process
Sor_chr1_3	5146	AT2G23080	response to abiotic stimulus	response to mechanical stimulus	biological_process
Sor_chr1_3	5146	AT2G23080	response to external stimulus	response to mechanical stimulus	biological_process
Sor_chr1_3	5146	AT2G23080	response to abiotic stimulus	response to UV-C	biological_process
Sor_chr1_3	5146	AT2G23080	response to abiotic stimulus	response to gamma radiation	biological_process
Sor_chr1_3	5146	AT2G23080	metabolic process	kinase activity	biological_process
Sor_chr1_3	5146	AT2G23080	kinase activity	kinase activity	molecular_function
Sor_chr1_3	5146	AT2G23080	catalytic activity	kinase activity	molecular_function
Sor_chr1_3	5146	AT2G23080	cellular process	kinase activity	biological_process
Sor_chr1_3	5146	AT2G23080	transferase activity	kinase activity	molecular_function
Sor_chr1_3	5146	AT2G23080	metabolic process	transferase activity, transferring phosphorus-containing groups	biological_process
Sor_chr1_3	5146	AT2G23080	catalytic activity	transferase activity, transferring phosphorus-containing groups	molecular_function
Sor_chr1_3	5146	AT2G23080	transferase activity	transferase activity, transferring phosphorus-containing groups	molecular_function
Sor_chr1_3	5146	AT2G23080	signal transduction	calcium-mediated signaling	biological_process
Sor_chr1_3	5146	AT2G23080	cell communication	calcium-mediated signaling	biological_process
Sor_chr1_3	5146	AT2G23080	cellular process	calcium-mediated signaling	biological_process
Sor_chr1_3	5146	AT2G23080	cellular process	regulation of cell cycle	biological_process
Sor_chr1_3	5146	AT2G23080	cell cycle	regulation of cell cycle	biological_process
Sor_chr1_3	5146	AT2G23080	response to stress	regulation of response to DNA damage stimulus	biological_process
Sor_chr1_3	5146	AT2G23080	cellular process	regulation of response to DNA damage stimulus	biological_process
Sor_chr3_3	12352	AT2G34780	cytoplasm	cytoplasm	cellular_component
Sor_chr3_3	12352	AT2G34780	cell	cytoplasm	cellular_component
Sor_chr3_3	12352	AT2G34780	intracellular	cytoplasm	cellular_component
Sor_chr3_3	12352	AT2G34780	DNA metabolic process	mitotic recombination	biological_process
Sor_chr3_3	12352	AT2G34780	metabolic process	mitotic recombination	biological_process
Sor_chr3_3	12352	AT2G34780	nucleobase-containing compound metabolic process	mitotic recombination	biological_process
Sor_chr3_3	12352	AT2G34780	cellular process	mitotic recombination	biological_process
Sor_chr3_3	12352	AT2G34780	biosynthetic process	chromatin silencing	biological_process
Sor_chr3_3	12352	AT2G34780	regulation of gene expression, epigenetic	chromatin silencing	biological_process
Sor_chr3_3	12352	AT2G34780	metabolic process	chromatin silencing	biological_process
Sor_chr3_3	12352	AT2G34780	nucleobase-containing compound metabolic process	chromatin silencing	biological_process
Sor_chr3_3	12352	AT2G34780	cellular process	chromatin silencing	biological_process
Sor_chr3_3	12352	AT2G34780	transport	mRNA export from nucleus	biological_process
Sor_chr3_3	12352	AT2G34780	metabolic process	mRNA export from nucleus	biological_process
Sor_chr3_3	12352	AT2G34780	cellular component organization	sister chromatid cohesion	biological_process
Sor_chr3_3	12352	AT2G34780	cellular process	sister chromatid cohesion	biological_process
Sor_chr3_3	12352	AT2G34780	cell cycle	sister chromatid cohesion	biological_process
Sor_chr3_3	12352	AT2G34780	reproduction	embryo sac egg cell differentiation	biological_process
Sor_chr3_3	12352	AT2G34780	cell differentiation	embryo sac egg cell differentiation	biological_process
Sor_chr3_3	12352	AT2G34780	multicellular organismal development	embryo sac egg cell differentiation	biological_process
Sor_chr3_3	12352	AT2G34780	cellular process	embryo sac egg cell differentiation	biological_process
Sor_chr3_3	12352	AT2G34780	response to abiotic stimulus	photomorphogenesis	biological_process
Sor_chr3_3	12352	AT2G34780	post-embryonic development	photomorphogenesis	biological_process
Sor_chr3_3	12352	AT2G34780	multicellular organismal development	photomorphogenesis	biological_process
Sor_chr3_3	12352	AT2G34780	reproduction	embryo development ending in seed dormancy	biological_process
Sor_chr3_3	12352	AT2G34780	post-embryonic development	embryo development ending in seed dormancy	biological_process
Sor_chr3_3	12352	AT2G34780	multicellular organismal development	embryo development ending in seed dormancy	biological_process
Sor_chr3_3	12352	AT2G34780	embryo development	embryo development ending in seed dormancy	biological_process
Sor_chr3_3	12352	AT2G34780	post-embryonic development	seed germination	biological_process
Sor_chr3_3	12352	AT2G34780	multicellular organismal development	seed germination	biological_process
Sor_chr3_3	12352	AT2G34780	multicellular organismal development	determination of bilateral symmetry	biological_process
Sor_chr3_3	12352	AT2G34780	multicellular organismal development	embryonic pattern specification	biological_process
Sor_chr3_3	12352	AT2G34780	embryo development	embryonic pattern specification	biological_process
Sor_chr3_3	12352	AT2G34780	reproduction	regulation of flower development	biological_process
Sor_chr3_3	12352	AT2G34780	post-embryonic development	regulation of flower development	biological_process
Sor_chr3_3	12352	AT2G34780	flower development	regulation of flower development	biological_process
Sor_chr3_3	12352	AT2G34780	multicellular organismal development	regulation of flower development	biological_process
Sor_chr3_3	12352	AT2G34780	anatomical structure morphogenesis	meristem structural organization	biological_process
Sor_chr3_3	12352	AT2G34780	multicellular organismal development	meristem structural organization	biological_process
Sor_chr3_3	12352	AT2G34780	anatomical structure morphogenesis	meristem initiation	biological_process
Sor_chr3_3	12352	AT2G34780	multicellular organismal development	meristem initiation	biological_process
Sor_chr3_3	12352	AT2G34780	reproduction	primary shoot apical meristem specification	biological_process
Sor_chr3_3	12352	AT2G34780	post-embryonic development	primary shoot apical meristem specification	biological_process
Sor_chr3_3	12352	AT2G34780	anatomical structure morphogenesis	primary shoot apical meristem specification	biological_process
Sor_chr3_3	12352	AT2G34780	multicellular organismal development	primary shoot apical meristem specification	biological_process
Sor_chr3_3	12352	AT2G34780	embryo development	primary shoot apical meristem specification	biological_process
Sor_chr3_3	12352	AT2G34780	multicellular organismal development	meristem maintenance	biological_process
Sor_chr3_3	12352	AT2G34780	cell differentiation	maintenance of meristem identity	biological_process
Sor_chr3_3	12352	AT2G34780	multicellular organismal development	maintenance of meristem identity	biological_process
Sor_chr3_3	12352	AT2G34780	cellular process	maintenance of meristem identity	biological_process
Sor_chr3_3	12352	AT2G34780	reproduction	seed dormancy process	biological_process
Sor_chr3_3	12352	AT2G34780	post-embryonic development	seed dormancy process	biological_process
Sor_chr3_3	12352	AT2G34780	multicellular organismal development	seed dormancy process	biological_process
Sor_chr3_3	12352	AT2G34780	signal transduction	sugar mediated signaling pathway	biological_process
Sor_chr3_3	12352	AT2G34780	cell communication	sugar mediated signaling pathway	biological_process
Sor_chr3_3	12352	AT2G34780	cellular process	sugar mediated signaling pathway	biological_process
Sor_chr3_3	12352	AT2G34780	reproduction	vegetative to reproductive phase transition of meristem	biological_process
Sor_chr3_3	12352	AT2G34780	post-embryonic development	vegetative to reproductive phase transition of meristem	biological_process
Sor_chr3_3	12352	AT2G34780	multicellular organismal development	vegetative to reproductive phase transition of meristem	biological_process
Sor_chr3_3	12352	AT2G34780	reproduction	seed maturation	biological_process
Sor_chr3_3	12352	AT2G34780	post-embryonic development	seed maturation	biological_process
Sor_chr3_3	12352	AT2G34780	multicellular organismal development	seed maturation	biological_process
Sor_chr3_3	12352	AT2G34780	cellular process	regulation of cell cycle process	biological_process
Sor_chr3_3	12352	AT2G34780	cell cycle	regulation of cell cycle process	biological_process
Sor_chr3_3	12352	AT2G34780	metabolic process	protein ubiquitination	biological_process
Sor_chr3_3	12352	AT2G34780	cellular protein modification process	protein ubiquitination	biological_process
Sor_chr3_3	12352	AT2G34780	protein metabolic process	protein ubiquitination	biological_process
Sor_chr3_3	12352	AT2G34780	cellular process	protein ubiquitination	biological_process
Sor_chr3_3	12352	AT2G34780	cellular component organization	covalent chromatin modification	biological_process
Sor_chr3_3	12352	AT2G34780	cellular process	covalent chromatin modification	biological_process
Sor_chr3_3	12352	AT2G34780	metabolic process	gene silencing by RNA	biological_process
Sor_chr3_3	12352	AT2G34780	cellular process	gene silencing by RNA	biological_process
Sor_chr3_3	12352	AT2G34780	DNA metabolic process	negative regulation of DNA endoreduplication	biological_process
Sor_chr3_3	12352	AT2G34780	biosynthetic process	negative regulation of DNA endoreduplication	biological_process
Sor_chr3_3	12352	AT2G34780	metabolic process	negative regulation of DNA endoreduplication	biological_process
Sor_chr3_3	12352	AT2G34780	nucleobase-containing compound metabolic process	negative regulation of DNA endoreduplication	biological_process
Sor_chr3_3	12352	AT2G34780	cellular process	negative regulation of DNA endoreduplication	biological_process
Sor_chr3_3	12352	AT2G34780	cell cycle	negative regulation of DNA endoreduplication	biological_process
Sor_chr3_3	12352	AT2G34780	cell differentiation	regulation of cell differentiation	biological_process
Sor_chr3_3	12352	AT2G34780	cellular process	regulation of cell differentiation	biological_process
Sor_chr3_3	12352	AT2G34780	multicellular organismal development	leaf development	biological_process
Sor_chr3_3	12352	AT2G34780	reproduction	cotyledon development	biological_process
Sor_chr3_3	12352	AT2G34780	post-embryonic development	cotyledon development	biological_process
Sor_chr3_3	12352	AT2G34780	multicellular organismal development	cotyledon development	biological_process
Sor_chr3_3	12352	AT2G34780	embryo development	cotyledon development	biological_process
Sor_chr3_3	12352	AT2G34780	response to stress	response to freezing	biological_process
Sor_chr3_3	12352	AT2G34780	response to abiotic stimulus	response to freezing	biological_process
Sor_chr3_3	12352	AT2G34780	cellular process	cell division	biological_process
Sor_chr4_2	165	AT2G38080	extracellular region	extracellular region	cellular_component
Sor_chr4_2	165	AT2G38080	biosynthetic process	lignin biosynthetic process	biological_process
Sor_chr4_2	165	AT2G38080	metabolic process	lignin biosynthetic process	biological_process
Sor_chr4_2	165	AT2G38080	cellular process	lignin biosynthetic process	biological_process
Sor_chr4_2	165	AT2G38080	secondary metabolic process	lignin biosynthetic process	biological_process
Sor_chr4_2	165	AT2G38080	cellular process	secondary cell wall biogenesis	biological_process
Sor_chr4_2	165	AT2G38080	carbohydrate metabolic process	glucuronoxylan metabolic process	biological_process
Sor_chr4_2	165	AT2G38080	metabolic process	glucuronoxylan metabolic process	biological_process
Sor_chr4_2	165	AT2G38080	cellular process	glucuronoxylan metabolic process	biological_process
Sor_chr4_2	165	AT2G38080	metabolic process	oxidoreductase activity	biological_process
Sor_chr4_2	165	AT2G38080	catalytic activity	oxidoreductase activity	molecular_function
Sor_chr4_2	165	AT2G38080	biosynthetic process	xylan biosynthetic process	biological_process
Sor_chr4_2	165	AT2G38080	carbohydrate metabolic process	xylan biosynthetic process	biological_process
Sor_chr4_2	165	AT2G38080	metabolic process	xylan biosynthetic process	biological_process
Sor_chr4_2	165	AT2G38080	cellular process	xylan biosynthetic process	biological_process
Sor_chr4_2	165	AT2G38080	metabolic process	lignin catabolic process	biological_process
Sor_chr4_2	165	AT2G38080	cellular process	lignin catabolic process	biological_process
Sor_chr4_2	165	AT2G38080	secondary metabolic process	lignin catabolic process	biological_process
Sor_chr4_2	165	AT2G38080	extracellular region	apoplast	cellular_component
Sor_chr4_2	165	AT2G38080	metabolic process	hydroquinone:oxygen oxidoreductase activity	biological_process
Sor_chr4_2	165	AT2G38080	catalytic activity	hydroquinone:oxygen oxidoreductase activity	molecular_function
Sor_chr4_2	165	AT2G38080	metabolic process	oxidation-reduction process	biological_process
Sor_chr4_4	12579	AT2G39000	cell	nucleus	cellular_component
Sor_chr4_4	12579	AT2G39000	nucleus	nucleus	cellular_component
Sor_chr4_4	12579	AT2G39000	intracellular	nucleus	cellular_component
Sor_chr4_4	12579	AT2G39000	metabolic process	N-acetyltransferase activity	biological_process
Sor_chr4_4	12579	AT2G39000	catalytic activity	N-acetyltransferase activity	molecular_function
Sor_chr4_4	12579	AT2G39000	transferase activity	N-acetyltransferase activity	molecular_function
Sor_chr4_4	12579	AT2G39000	metabolic process	metabolic process	biological_process
Sor_chr2_4	8076	AT3G06290	cell	nucleus	cellular_component
Sor_chr2_4	8076	AT3G06290	nucleus	nucleus	cellular_component
Sor_chr2_4	8076	AT3G06290	intracellular	nucleus	cellular_component
Sor_chr2_4	8076	AT3G06290	cell	nuclear periphery	cellular_component
Sor_chr2_4	8076	AT3G06290	nucleus	nuclear periphery	cellular_component
Sor_chr2_4	8076	AT3G06290	intracellular	nuclear periphery	cellular_component
Sor_chr2_3	290	AT3G12587	cytoplasm	chloroplast	cellular_component
Sor_chr2_3	290	AT3G12587	cell	chloroplast	cellular_component
Sor_chr2_3	290	AT3G12587	intracellular	chloroplast	cellular_component
Sor_chr2_3	290	AT3G12587	plastid	chloroplast	cellular_component
Sor_chr2_2	8859	AT3G17880	protein binding	protein binding	molecular_function
Sor_chr2_2	8859	AT3G17880	binding	protein binding	molecular_function
Sor_chr2_2	8859	AT3G17880	cytoplasm	cytoplasm	cellular_component
Sor_chr2_2	8859	AT3G17880	cell	cytoplasm	cellular_component
Sor_chr2_2	8859	AT3G17880	intracellular	cytoplasm	cellular_component
Sor_chr2_2	8859	AT3G17880	metabolic process	protein folding	biological_process
Sor_chr2_2	8859	AT3G17880	protein metabolic process	protein folding	biological_process
Sor_chr2_2	8859	AT3G17880	cellular process	protein folding	biological_process
Sor_chr2_2	8859	AT3G17880	response to stress	heat acclimation	biological_process
Sor_chr2_2	8859	AT3G17880	response to abiotic stimulus	heat acclimation	biological_process
Sor_chr2_2	8859	AT3G17880	metabolic process	oxidoreductase activity, acting on a sulfur group of donors, disulfide as acceptor	biological_process
Sor_chr2_2	8859	AT3G17880	catalytic activity	oxidoreductase activity, acting on a sulfur group of donors, disulfide as acceptor	molecular_function
Sor_chr2_2	8859	AT3G17880	protein binding	Hsp70 protein binding	molecular_function
Sor_chr2_2	8859	AT3G17880	binding	Hsp70 protein binding	molecular_function
Sor_chr2_2	8859	AT3G17880	cellular process	cell redox homeostasis	biological_process
Sor_chr2_2	8859	AT3G17880	cellular component organization	protein oligomerization	biological_process
Sor_chr4_3	8968	AT3G19210	metabolic process	double-strand break repair via homologous recombination	biological_process
Sor_chr4_3	8968	AT3G19210	response to stress	double-strand break repair via homologous recombination	biological_process
Sor_chr4_3	8968	AT3G19210	nucleobase-containing compound metabolic process	double-strand break repair via homologous recombination	biological_process
Sor_chr4_3	8968	AT3G19210	DNA metabolic process	double-strand break repair via homologous recombination	biological_process
Sor_chr4_3	8968	AT3G19210	cellular process	double-strand break repair via homologous recombination	biological_process
Sor_chr4_3	8968	AT3G19210	binding	nucleic acid binding	molecular_function
Sor_chr4_3	8968	AT3G19210	nucleic acid binding	nucleic acid binding	molecular_function
Sor_chr4_3	8968	AT3G19210	DNA binding	DNA binding	molecular_function
Sor_chr4_3	8968	AT3G19210	binding	DNA binding	molecular_function
Sor_chr4_3	8968	AT3G19210	nucleic acid binding	DNA binding	molecular_function
Sor_chr4_3	8968	AT3G19210	hydrolase activity	helicase activity	molecular_function
Sor_chr4_3	8968	AT3G19210	metabolic process	helicase activity	biological_process
Sor_chr4_3	8968	AT3G19210	catalytic activity	helicase activity	molecular_function
Sor_chr4_3	8968	AT3G19210	protein binding	protein binding	molecular_function
Sor_chr4_3	8968	AT3G19210	binding	protein binding	molecular_function
Sor_chr4_3	8968	AT3G19210	nucleotide binding	ATP binding	molecular_function
Sor_chr4_3	8968	AT3G19210	binding	ATP binding	molecular_function
Sor_chr4_3	8968	AT3G19210	cell	nucleus	cellular_component
Sor_chr4_3	8968	AT3G19210	nucleus	nucleus	cellular_component
Sor_chr4_3	8968	AT3G19210	intracellular	nucleus	cellular_component
Sor_chr4_3	8968	AT3G19210	response to stress	DNA repair	biological_process
Sor_chr4_3	8968	AT3G19210	DNA metabolic process	DNA repair	biological_process
Sor_chr4_3	8968	AT3G19210	metabolic process	DNA repair	biological_process
Sor_chr4_3	8968	AT3G19210	nucleobase-containing compound metabolic process	DNA repair	biological_process
Sor_chr4_3	8968	AT3G19210	cellular process	DNA repair	biological_process
Sor_chr4_3	8968	AT3G19210	response to stress	double-strand break repair	biological_process
Sor_chr4_3	8968	AT3G19210	DNA metabolic process	double-strand break repair	biological_process
Sor_chr4_3	8968	AT3G19210	metabolic process	double-strand break repair	biological_process
Sor_chr4_3	8968	AT3G19210	nucleobase-containing compound metabolic process	double-strand break repair	biological_process
Sor_chr4_3	8968	AT3G19210	cellular process	double-strand break repair	biological_process
Sor_chr4_3	8968	AT3G19210	DNA metabolic process	DNA recombination	biological_process
Sor_chr4_3	8968	AT3G19210	metabolic process	DNA recombination	biological_process
Sor_chr4_3	8968	AT3G19210	nucleobase-containing compound metabolic process	DNA recombination	biological_process
Sor_chr4_3	8968	AT3G19210	cellular process	DNA recombination	biological_process
Sor_chr4_3	8968	AT3G19210	biosynthetic process	regulation of transcription, DNA-dependent	biological_process
Sor_chr4_3	8968	AT3G19210	metabolic process	regulation of transcription, DNA-dependent	biological_process
Sor_chr4_3	8968	AT3G19210	nucleobase-containing compound metabolic process	regulation of transcription, DNA-dependent	biological_process
Sor_chr4_3	8968	AT3G19210	cellular process	regulation of transcription, DNA-dependent	biological_process
Sor_chr4_3	8968	AT3G19210	reproduction	meiosis	biological_process
Sor_chr4_3	8968	AT3G19210	cellular component organization	meiosis	biological_process
Sor_chr4_3	8968	AT3G19210	cellular process	meiosis	biological_process
Sor_chr4_3	8968	AT3G19210	cell cycle	meiosis	biological_process
Sor_chr4_3	8968	AT3G19210	reproduction	synapsis	biological_process
Sor_chr4_3	8968	AT3G19210	cellular component organization	synapsis	biological_process
Sor_chr4_3	8968	AT3G19210	cellular process	synapsis	biological_process
Sor_chr4_3	8968	AT3G19210	cell cycle	synapsis	biological_process
Sor_chr4_3	8968	AT3G19210	reproduction	reciprocal meiotic recombination	biological_process
Sor_chr4_3	8968	AT3G19210	cellular component organization	reciprocal meiotic recombination	biological_process
Sor_chr4_3	8968	AT3G19210	DNA metabolic process	reciprocal meiotic recombination	biological_process
Sor_chr4_3	8968	AT3G19210	metabolic process	reciprocal meiotic recombination	biological_process
Sor_chr4_3	8968	AT3G19210	nucleobase-containing compound metabolic process	reciprocal meiotic recombination	biological_process
Sor_chr4_3	8968	AT3G19210	cellular process	reciprocal meiotic recombination	biological_process
Sor_chr4_3	8968	AT3G19210	cell cycle	reciprocal meiotic recombination	biological_process
Sor_chr4_3	8968	AT3G19210	reproduction	male meiosis	biological_process
Sor_chr4_3	8968	AT3G19210	cellular component organization	male meiosis	biological_process
Sor_chr4_3	8968	AT3G19210	cellular process	male meiosis	biological_process
Sor_chr4_3	8968	AT3G19210	cell cycle	male meiosis	biological_process
Sor_chr4_3	8968	AT3G19210	response to abiotic stimulus	response to ionizing radiation	biological_process
Sor_chr4_3	8968	AT3G19210	reproduction	vegetative to reproductive phase transition of meristem	biological_process
Sor_chr4_3	8968	AT3G19210	post-embryonic development	vegetative to reproductive phase transition of meristem	biological_process
Sor_chr4_3	8968	AT3G19210	multicellular organismal development	vegetative to reproductive phase transition of meristem	biological_process
Sor_chr4_3	8968	AT3G19210	response to abiotic stimulus	response to gamma radiation	biological_process
Sor_chr4_3	8968	AT3G19210	DNA metabolic process	somatic cell DNA recombination	biological_process
Sor_chr4_3	8968	AT3G19210	metabolic process	somatic cell DNA recombination	biological_process
Sor_chr4_3	8968	AT3G19210	nucleobase-containing compound metabolic process	somatic cell DNA recombination	biological_process
Sor_chr4_3	8968	AT3G19210	cellular process	somatic cell DNA recombination	biological_process
Sor_chr4_3	8968	AT3G19210	cellular component organization	regulation of telomere maintenance	biological_process
Sor_chr4_3	8968	AT3G19210	DNA metabolic process	regulation of telomere maintenance	biological_process
Sor_chr4_3	8968	AT3G19210	metabolic process	regulation of telomere maintenance	biological_process
Sor_chr4_3	8968	AT3G19210	nucleobase-containing compound metabolic process	regulation of telomere maintenance	biological_process
Sor_chr4_3	8968	AT3G19210	cellular process	regulation of telomere maintenance	biological_process
Sor_chr4_3	8968	AT3G19210	cellular component organization	telomere maintenance in response to DNA damage	biological_process
Sor_chr4_3	8968	AT3G19210	response to stress	telomere maintenance in response to DNA damage	biological_process
Sor_chr4_3	8968	AT3G19210	DNA metabolic process	telomere maintenance in response to DNA damage	biological_process
Sor_chr4_3	8968	AT3G19210	metabolic process	telomere maintenance in response to DNA damage	biological_process
Sor_chr4_3	8968	AT3G19210	nucleobase-containing compound metabolic process	telomere maintenance in response to DNA damage	biological_process
Sor_chr4_3	8968	AT3G19210	cellular process	telomere maintenance in response to DNA damage	biological_process
Sor_chr4_3	8968	AT3G19210	metabolic process	post-translational protein modification	biological_process
Sor_chr4_3	8968	AT3G19210	cellular protein modification process	post-translational protein modification	biological_process
Sor_chr4_3	8968	AT3G19210	protein metabolic process	post-translational protein modification	biological_process
Sor_chr4_3	8968	AT3G19210	cellular process	post-translational protein modification	biological_process
Sor_chr4_3	8968	AT3G19210	response to stress	double-strand break repair via synthesis-dependent strand annealing	biological_process
Sor_chr4_3	8968	AT3G19210	DNA metabolic process	double-strand break repair via synthesis-dependent strand annealing	biological_process
Sor_chr4_3	8968	AT3G19210	metabolic process	double-strand break repair via synthesis-dependent strand annealing	biological_process
Sor_chr4_3	8968	AT3G19210	nucleobase-containing compound metabolic process	double-strand break repair via synthesis-dependent strand annealing	biological_process
Sor_chr4_3	8968	AT3G19210	cellular process	double-strand break repair via synthesis-dependent strand annealing	biological_process
Sor_chr4_3	8968	AT3G19210	biosynthetic process	positive regulation of transcription, DNA-dependent	biological_process
Sor_chr4_3	8968	AT3G19210	metabolic process	positive regulation of transcription, DNA-dependent	biological_process
Sor_chr4_3	8968	AT3G19210	nucleobase-containing compound metabolic process	positive regulation of transcription, DNA-dependent	biological_process
Sor_chr4_3	8968	AT3G19210	cellular process	positive regulation of transcription, DNA-dependent	biological_process
Sor_chr1_1	6026	AT3G23790	metabolic process	catalytic activity	biological_process
Sor_chr1_1	6026	AT3G23790	catalytic activity	catalytic activity	molecular_function
Sor_chr1_1	6026	AT3G23790	metabolic process	metabolic process	biological_process
Sor_chr1_1	6026	AT3G23790	cytoplasm	chloroplast	cellular_component
Sor_chr1_1	6026	AT3G23790	cell	chloroplast	cellular_component
Sor_chr1_1	6026	AT3G23790	intracellular	chloroplast	cellular_component
Sor_chr1_1	6026	AT3G23790	plastid	chloroplast	cellular_component
Sor_chr1_1	6026	AT3G23790	cytoplasm	chloroplast envelope	cellular_component
Sor_chr1_1	6026	AT3G23790	cell	chloroplast envelope	cellular_component
Sor_chr1_1	6026	AT3G23790	intracellular	chloroplast envelope	cellular_component
Sor_chr1_1	6026	AT3G23790	plastid	chloroplast envelope	cellular_component
Sor_chr6_1	9435	AT3G26100	cytoplasm	cytoplasm	cellular_component
Sor_chr6_1	9435	AT3G26100	cell	cytoplasm	cellular_component
Sor_chr6_1	9435	AT3G26100	intracellular	cytoplasm	cellular_component
Sor_chr6_1	9435	AT3G26100	protein binding	Ran GTPase binding	molecular_function
Sor_chr6_1	9435	AT3G26100	binding	Ran GTPase binding	molecular_function
Sor_chr8_1	9445	AT3G26380	metabolic process	catalytic activity	biological_process
Sor_chr8_1	9445	AT3G26380	catalytic activity	catalytic activity	molecular_function
Sor_chr8_1	9445	AT3G26380	hydrolase activity	hydrolase activity, hydrolyzing O-glycosyl compounds	molecular_function
Sor_chr8_1	9445	AT3G26380	metabolic process	hydrolase activity, hydrolyzing O-glycosyl compounds	biological_process
Sor_chr8_1	9445	AT3G26380	catalytic activity	hydrolase activity, hydrolyzing O-glycosyl compounds	molecular_function
Sor_chr8_1	9445	AT3G26380	hydrolase activity	alpha-galactosidase activity	molecular_function
Sor_chr8_1	9445	AT3G26380	metabolic process	alpha-galactosidase activity	biological_process
Sor_chr8_1	9445	AT3G26380	catalytic activity	alpha-galactosidase activity	molecular_function
Sor_chr8_1	9445	AT3G26380	extracellular region	extracellular region	cellular_component
Sor_chr8_1	9445	AT3G26380	external encapsulating structure	cell wall	cellular_component
Sor_chr8_1	9445	AT3G26380	cell	cell wall	cellular_component
Sor_chr8_1	9445	AT3G26380	cell wall	cell wall	cellular_component
Sor_chr8_1	9445	AT3G26380	cytoplasm	cytoplasm	cellular_component
Sor_chr8_1	9445	AT3G26380	cell	cytoplasm	cellular_component
Sor_chr8_1	9445	AT3G26380	intracellular	cytoplasm	cellular_component
Sor_chr8_1	9445	AT3G26380	carbohydrate metabolic process	carbohydrate metabolic process	biological_process
Sor_chr8_1	9445	AT3G26380	metabolic process	carbohydrate metabolic process	biological_process
Sor_chr8_1	9445	AT3G26380	carbohydrate metabolic process	lactose catabolic process	biological_process
Sor_chr8_1	9445	AT3G26380	metabolic process	lactose catabolic process	biological_process
Sor_chr8_1	9445	AT3G26380	catabolic process	lactose catabolic process	biological_process
Sor_chr8_1	9445	AT3G26380	cellular process	lactose catabolic process	biological_process
Sor_chr8_1	9445	AT3G26380	metabolic process	N-terminal protein myristoylation	biological_process
Sor_chr8_1	9445	AT3G26380	cellular process	N-terminal protein myristoylation	biological_process
Sor_chr8_1	9445	AT3G26380	carbohydrate metabolic process	oligosaccharide metabolic process	biological_process
Sor_chr8_1	9445	AT3G26380	metabolic process	oligosaccharide metabolic process	biological_process
Sor_chr8_1	9445	AT3G26380	external encapsulating structure	plant-type cell wall	cellular_component
Sor_chr8_1	9445	AT3G26380	cell	plant-type cell wall	cellular_component
Sor_chr8_1	9445	AT3G26380	cell wall	plant-type cell wall	cellular_component
Sor_chr8_1	9445	AT3G26380	metabolic process	glycoside catabolic process	biological_process
Sor_chr8_1	9445	AT3G26380	catabolic process	glycoside catabolic process	biological_process
Sor_chr8_1	9445	AT3G26380	metabolic process	glycosylceramide catabolic process	biological_process
Sor_chr8_1	9445	AT3G26380	cellular process	glycosylceramide catabolic process	biological_process
Sor_chr8_1	9445	AT3G26380	catabolic process	glycosylceramide catabolic process	biological_process
Sor_chr8_1	9445	AT3G26380	lipid metabolic process	glycosylceramide catabolic process	biological_process
Sor_chr1_2	9973	AT3G49400	binding	nucleotide binding	molecular_function
Sor_chr1_2	9973	AT3G49400	nucleotide binding	nucleotide binding	molecular_function
Sor_chr1_2	9973	AT3G49400	cytoplasm	chloroplast	cellular_component
Sor_chr1_2	9973	AT3G49400	cell	chloroplast	cellular_component
Sor_chr1_2	9973	AT3G49400	intracellular	chloroplast	cellular_component
Sor_chr1_2	9973	AT3G49400	plastid	chloroplast	cellular_component
Sor_chr1_3	5146	AT3G50000	metabolic process	protein kinase activity	biological_process
Sor_chr1_3	5146	AT3G50000	kinase activity	protein kinase activity	molecular_function
Sor_chr1_3	5146	AT3G50000	catalytic activity	protein kinase activity	molecular_function
Sor_chr1_3	5146	AT3G50000	cellular process	protein kinase activity	biological_process
Sor_chr1_3	5146	AT3G50000	transferase activity	protein kinase activity	molecular_function
Sor_chr1_3	5146	AT3G50000	metabolic process	protein serine/threonine kinase activity	biological_process
Sor_chr1_3	5146	AT3G50000	kinase activity	protein serine/threonine kinase activity	molecular_function
Sor_chr1_3	5146	AT3G50000	catalytic activity	protein serine/threonine kinase activity	molecular_function
Sor_chr1_3	5146	AT3G50000	cellular process	protein serine/threonine kinase activity	biological_process
Sor_chr1_3	5146	AT3G50000	transferase activity	protein serine/threonine kinase activity	molecular_function
Sor_chr1_3	5146	AT3G50000	protein binding	protein binding	molecular_function
Sor_chr1_3	5146	AT3G50000	binding	protein binding	molecular_function
Sor_chr1_3	5146	AT3G50000	binding	ATP binding	molecular_function
Sor_chr1_3	5146	AT3G50000	cytoplasm	cytosol	cellular_component
Sor_chr1_3	5146	AT3G50000	cell	cytosol	cellular_component
Sor_chr1_3	5146	AT3G50000	cytosol	cytosol	cellular_component
Sor_chr1_3	5146	AT3G50000	intracellular	cytosol	cellular_component
Sor_chr1_3	5146	AT3G50000	membrane	plasma membrane	cellular_component
Sor_chr1_3	5146	AT3G50000	cell	plasma membrane	cellular_component
Sor_chr1_3	5146	AT3G50000	plasma membrane	plasma membrane	cellular_component
Sor_chr1_3	5146	AT3G50000	response to stress	DNA repair	biological_process
Sor_chr1_3	5146	AT3G50000	DNA metabolic process	DNA repair	biological_process
Sor_chr1_3	5146	AT3G50000	metabolic process	DNA repair	biological_process
Sor_chr1_3	5146	AT3G50000	nucleobase-containing compound metabolic process	DNA repair	biological_process
Sor_chr1_3	5146	AT3G50000	cellular process	DNA repair	biological_process
Sor_chr1_3	5146	AT3G50000	cellular component organization	chromatin organization	biological_process
Sor_chr1_3	5146	AT3G50000	cellular process	chromatin organization	biological_process
Sor_chr1_3	5146	AT3G50000	metabolic process	protein phosphorylation	biological_process
Sor_chr1_3	5146	AT3G50000	cellular process	protein phosphorylation	biological_process
Sor_chr1_3	5146	AT3G50000	response to abiotic stimulus	response to UV-C	biological_process
Sor_chr1_3	5146	AT3G50000	response to abiotic stimulus	response to gamma radiation	biological_process
Sor_chr1_3	5146	AT3G50000	metabolic process	kinase activity	biological_process
Sor_chr1_3	5146	AT3G50000	kinase activity	kinase activity	molecular_function
Sor_chr1_3	5146	AT3G50000	catalytic activity	kinase activity	molecular_function
Sor_chr1_3	5146	AT3G50000	cellular process	kinase activity	biological_process
Sor_chr1_3	5146	AT3G50000	transferase activity	kinase activity	molecular_function
Sor_chr1_3	5146	AT3G50000	metabolic process	transferase activity, transferring phosphorus-containing groups	biological_process
Sor_chr1_3	5146	AT3G50000	catalytic activity	transferase activity, transferring phosphorus-containing groups	molecular_function
Sor_chr1_3	5146	AT3G50000	transferase activity	transferase activity, transferring phosphorus-containing groups	molecular_function
Sor_chr1_3	5146	AT3G50000	cellular process	regulation of cell cycle	biological_process
Sor_chr1_3	5146	AT3G50000	cell cycle	regulation of cell cycle	biological_process
Sor_chr1_3	5146	AT3G50000	response to stress	regulation of response to DNA damage stimulus	biological_process
Sor_chr1_3	5146	AT3G50000	cellular process	regulation of response to DNA damage stimulus	biological_process
Sor_chr3_4	10318	AT3G55080	cytoplasm	chloroplast	cellular_component
Sor_chr3_4	10318	AT3G55080	cell	chloroplast	cellular_component
Sor_chr3_4	10318	AT3G55080	intracellular	chloroplast	cellular_component
Sor_chr3_4	10318	AT3G55080	plastid	chloroplast	cellular_component
Sor_chr1_1	6026	AT4G14070	metabolic process	catalytic activity	biological_process
Sor_chr1_1	6026	AT4G14070	catalytic activity	catalytic activity	molecular_function
Sor_chr1_1	6026	AT4G14070	biosynthetic process	unsaturated fatty acid biosynthetic process	biological_process
Sor_chr1_1	6026	AT4G14070	metabolic process	unsaturated fatty acid biosynthetic process	biological_process
Sor_chr1_1	6026	AT4G14070	cellular process	unsaturated fatty acid biosynthetic process	biological_process
Sor_chr1_1	6026	AT4G14070	lipid metabolic process	unsaturated fatty acid biosynthetic process	biological_process
Sor_chr1_1	6026	AT4G14070	biosynthetic process	phosphatidylglycerol biosynthetic process	biological_process
Sor_chr1_1	6026	AT4G14070	metabolic process	phosphatidylglycerol biosynthetic process	biological_process
Sor_chr1_1	6026	AT4G14070	cellular process	phosphatidylglycerol biosynthetic process	biological_process
Sor_chr1_1	6026	AT4G14070	lipid metabolic process	phosphatidylglycerol biosynthetic process	biological_process
Sor_chr1_1	6026	AT4G14070	metabolic process	metabolic process	biological_process
Sor_chr1_1	6026	AT4G14070	metabolic process	long-chain fatty acid [acyl-carrier-protein] ligase activity	biological_process
Sor_chr1_1	6026	AT4G14070	catalytic activity	long-chain fatty acid [acyl-carrier-protein] ligase activity	molecular_function
Sor_chr1_1	6026	AT4G14070	cytoplasm	chloroplast	cellular_component
Sor_chr1_1	6026	AT4G14070	cell	chloroplast	cellular_component
Sor_chr1_1	6026	AT4G14070	intracellular	chloroplast	cellular_component
Sor_chr1_1	6026	AT4G14070	plastid	chloroplast	cellular_component
Sor_chr1_1	6026	AT4G14070	cytoplasm	plastid	cellular_component
Sor_chr1_1	6026	AT4G14070	cell	plastid	cellular_component
Sor_chr1_1	6026	AT4G14070	intracellular	plastid	cellular_component
Sor_chr1_1	6026	AT4G14070	plastid	plastid	cellular_component
Sor_chr1_1	6026	AT4G14070	cytoplasm	chloroplast envelope	cellular_component
Sor_chr1_1	6026	AT4G14070	cell	chloroplast envelope	cellular_component
Sor_chr1_1	6026	AT4G14070	intracellular	chloroplast envelope	cellular_component
Sor_chr1_1	6026	AT4G14070	plastid	chloroplast envelope	cellular_component
Sor_chr1_1	6026	AT4G14070	biosynthetic process	chlorophyll biosynthetic process	biological_process
Sor_chr1_1	6026	AT4G14070	metabolic process	chlorophyll biosynthetic process	biological_process
Sor_chr1_1	6026	AT4G14070	cellular process	chlorophyll biosynthetic process	biological_process
Sor_chr1_1	6026	AT4G14070	biosynthetic process	carotenoid biosynthetic process	biological_process
Sor_chr1_1	6026	AT4G14070	metabolic process	carotenoid biosynthetic process	biological_process
Sor_chr1_1	6026	AT4G14070	cellular process	carotenoid biosynthetic process	biological_process
Sor_chr1_1	6026	AT4G14070	lipid metabolic process	carotenoid biosynthetic process	biological_process
Sor_chr1_1	6026	AT4G14070	biosynthetic process	starch biosynthetic process	biological_process
Sor_chr1_1	6026	AT4G14070	carbohydrate metabolic process	starch biosynthetic process	biological_process
Sor_chr1_1	6026	AT4G14070	metabolic process	starch biosynthetic process	biological_process
Sor_chr1_1	6026	AT4G14070	cellular process	starch biosynthetic process	biological_process
Sor_chr1_1	6026	AT4G14070	biosynthetic process	isopentenyl diphosphate biosynthetic process, mevalonate-independent pathway	biological_process
Sor_chr1_1	6026	AT4G14070	metabolic process	isopentenyl diphosphate biosynthetic process, mevalonate-independent pathway	biological_process
Sor_chr1_1	6026	AT4G14070	cellular process	isopentenyl diphosphate biosynthetic process, mevalonate-independent pathway	biological_process
Sor_chr1_1	6026	AT4G14070	lipid metabolic process	isopentenyl diphosphate biosynthetic process, mevalonate-independent pathway	biological_process
Sor_chr1_1	6026	AT4G14070	biosynthetic process	fatty acid elongation	biological_process
Sor_chr1_1	6026	AT4G14070	metabolic process	fatty acid elongation	biological_process
Sor_chr1_1	6026	AT4G14070	cellular process	fatty acid elongation	biological_process
Sor_chr1_1	6026	AT4G14070	lipid metabolic process	fatty acid elongation	biological_process
Sor_chr1_5	6806	AT4G26330	hydrolase activity	serine-type endopeptidase activity	molecular_function
Sor_chr1_5	6806	AT4G26330	metabolic process	serine-type endopeptidase activity	biological_process
Sor_chr1_5	6806	AT4G26330	catalytic activity	serine-type endopeptidase activity	molecular_function
Sor_chr1_5	6806	AT4G26330	protein metabolic process	serine-type endopeptidase activity	biological_process
Sor_chr1_5	6806	AT4G26330	external encapsulating structure	cell wall	cellular_component
Sor_chr1_5	6806	AT4G26330	cell	cell wall	cellular_component
Sor_chr1_5	6806	AT4G26330	cell wall	cell wall	cellular_component
Sor_chr1_5	6806	AT4G26330	cytoplasm	cytoplasm	cellular_component
Sor_chr1_5	6806	AT4G26330	cell	cytoplasm	cellular_component
Sor_chr1_5	6806	AT4G26330	intracellular	cytoplasm	cellular_component
Sor_chr1_5	6806	AT4G26330	peroxisome	peroxisome	cellular_component
Sor_chr1_5	6806	AT4G26330	cytoplasm	peroxisome	cellular_component
Sor_chr1_5	6806	AT4G26330	cell	peroxisome	cellular_component
Sor_chr1_5	6806	AT4G26330	intracellular	peroxisome	cellular_component
Sor_chr1_5	6806	AT4G26330	metabolic process	proteolysis	biological_process
Sor_chr1_5	6806	AT4G26330	protein metabolic process	proteolysis	biological_process
Sor_chr1_5	6806	AT4G26330	metabolic process	metabolic process	biological_process
Sor_chr1_5	6806	AT4G26330	reproduction	double fertilization forming a zygote and endosperm	biological_process
Sor_chr1_5	6806	AT4G26330	metabolic process	negative regulation of catalytic activity	biological_process
Sor_chr1_5	6806	AT4G26330	catalytic activity	negative regulation of catalytic activity	molecular_function
Sor_chr4_2	165	AT5G01190	extracellular region	extracellular region	cellular_component
Sor_chr4_2	165	AT5G01190	carbohydrate metabolic process	glucuronoxylan metabolic process	biological_process
Sor_chr4_2	165	AT5G01190	metabolic process	glucuronoxylan metabolic process	biological_process
Sor_chr4_2	165	AT5G01190	cellular process	glucuronoxylan metabolic process	biological_process
Sor_chr4_2	165	AT5G01190	metabolic process	oxidoreductase activity	biological_process
Sor_chr4_2	165	AT5G01190	catalytic activity	oxidoreductase activity	molecular_function
Sor_chr4_2	165	AT5G01190	biosynthetic process	xylan biosynthetic process	biological_process
Sor_chr4_2	165	AT5G01190	carbohydrate metabolic process	xylan biosynthetic process	biological_process
Sor_chr4_2	165	AT5G01190	metabolic process	xylan biosynthetic process	biological_process
Sor_chr4_2	165	AT5G01190	cellular process	xylan biosynthetic process	biological_process
Sor_chr4_2	165	AT5G01190	metabolic process	lignin catabolic process	biological_process
Sor_chr4_2	165	AT5G01190	cellular process	lignin catabolic process	biological_process
Sor_chr4_2	165	AT5G01190	secondary metabolic process	lignin catabolic process	biological_process
Sor_chr4_2	165	AT5G01190	extracellular region	apoplast	cellular_component
Sor_chr4_2	165	AT5G01190	metabolic process	hydroquinone:oxygen oxidoreductase activity	biological_process
Sor_chr4_2	165	AT5G01190	catalytic activity	hydroquinone:oxygen oxidoreductase activity	molecular_function
Sor_chr4_2	165	AT5G01190	metabolic process	oxidation-reduction process	biological_process
Sor_chr6_2	834	AT5G08390	cytoplasm	cytoplasm	cellular_component
Sor_chr6_2	834	AT5G08390	cell	cytoplasm	cellular_component
Sor_chr6_2	834	AT5G08390	intracellular	cytoplasm	cellular_component
Sor_chr6_2	834	AT5G08390	cellular component organization	trichome morphogenesis	biological_process
Sor_chr6_2	834	AT5G08390	anatomical structure morphogenesis	trichome morphogenesis	biological_process
Sor_chr6_2	834	AT5G08390	cell differentiation	trichome morphogenesis	biological_process
Sor_chr6_2	834	AT5G08390	multicellular organismal development	trichome morphogenesis	biological_process
Sor_chr6_2	834	AT5G08390	cellular process	trichome morphogenesis	biological_process
Sor_chr6_2	834	AT5G08390	post-embryonic development	vegetative to reproductive phase transition of meristem	biological_process
Sor_chr6_2	834	AT5G08390	multicellular organismal development	vegetative to reproductive phase transition of meristem	biological_process
Sor_chr6_2	834	AT5G08390	metabolic process	protein desumoylation	biological_process
Sor_chr6_2	834	AT5G08390	cellular protein modification process	protein desumoylation	biological_process
Sor_chr6_2	834	AT5G08390	protein metabolic process	protein desumoylation	biological_process
Sor_chr6_2	834	AT5G08390	cellular process	protein desumoylation	biological_process
Sor_chr6_2	834	AT5G08390	cellular process	cell wall biogenesis	biological_process
Sor_chr6_2	834	AT5G08390	metabolic process	cell wall macromolecule metabolic process	biological_process
Sor_chr6_2	834	AT5G08390	cellular process	cell wall macromolecule metabolic process	biological_process
Sor_chr6_2	834	AT5G08390	cellular component organization	actin nucleation	biological_process
Sor_chr6_2	834	AT5G08390	cellular process	actin nucleation	biological_process
Sor_chr6_2	834	AT5G08390	biosynthetic process	hydrogen peroxide biosynthetic process	biological_process
Sor_chr6_2	834	AT5G08390	metabolic process	hydrogen peroxide biosynthetic process	biological_process
Sor_chr6_2	834	AT5G08390	cellular process	hydrogen peroxide biosynthetic process	biological_process
Sor_chr6_2	834	AT5G08390	cell	CUL4-RING ubiquitin ligase complex	cellular_component
Sor_chr6_2	834	AT5G08390	intracellular	CUL4-RING ubiquitin ligase complex	cellular_component
Sor_chr6_2	834	AT5G23430	binding	nucleotide binding	molecular_function
Sor_chr6_2	834	AT5G23430	nucleotide binding	nucleotide binding	molecular_function
Sor_chr6_2	834	AT5G23430	protein binding	protein binding	molecular_function
Sor_chr6_2	834	AT5G23430	binding	protein binding	molecular_function
Sor_chr6_2	834	AT5G23430	cytoplasm	cytoplasm	cellular_component
Sor_chr6_2	834	AT5G23430	cell	cytoplasm	cellular_component
Sor_chr6_2	834	AT5G23430	intracellular	cytoplasm	cellular_component
Sor_chr6_2	834	AT5G23430	cell	CUL4-RING ubiquitin ligase complex	cellular_component
Sor_chr6_2	834	AT5G23430	intracellular	CUL4-RING ubiquitin ligase complex	cellular_component
Sor_chr7_2	2873	AT5G40490	binding	nucleotide binding	molecular_function
Sor_chr7_2	2873	AT5G40490	binding	nucleic acid binding	molecular_function
Sor_chr7_2	2873	AT5G40490	nucleic acid binding	nucleic acid binding	molecular_function
Sor_chr7_2	2873	AT5G40490	RNA binding	RNA binding	molecular_function
Sor_chr7_2	2873	AT5G40490	binding	RNA binding	molecular_function
Sor_chr7_2	2873	AT5G40490	nucleic acid binding	RNA binding	molecular_function
Sor_chr7_2	2873	AT5G40490	cytoplasm	cytosol	cellular_component
Sor_chr7_2	2873	AT5G40490	cell	cytosol	cellular_component
Sor_chr7_2	2873	AT5G40490	cytosol	cytosol	cellular_component
Sor_chr7_2	2873	AT5G40490	intracellular	cytosol	cellular_component
Sor_chr3_1	4397	AT5G57630	kinase activity	protein kinase activity	molecular_function
Sor_chr3_1	4397	AT5G57630	catalytic activity	protein kinase activity	molecular_function
Sor_chr3_1	4397	AT5G57630	transferase activity	protein kinase activity	molecular_function
Sor_chr3_1	4397	AT5G57630	kinase activity	protein serine/threonine kinase activity	molecular_function
Sor_chr3_1	4397	AT5G57630	catalytic activity	protein serine/threonine kinase activity	molecular_function
Sor_chr3_1	4397	AT5G57630	transferase activity	protein serine/threonine kinase activity	molecular_function
Sor_chr3_1	4397	AT5G57630	cell	nucleus	cellular_component
Sor_chr3_1	4397	AT5G57630	nucleus	nucleus	cellular_component
Sor_chr3_1	4397	AT5G57630	intracellular	nucleus	cellular_component
Sor_chr3_1	4397	AT5G57630	kinase activity	kinase activity	molecular_function
Sor_chr3_1	4397	AT5G57630	catalytic activity	kinase activity	molecular_function
Sor_chr3_1	4397	AT5G57630	transferase activity	kinase activity	molecular_function
Sor_chr3_1	4397	AT5G57630	catalytic activity	transferase activity, transferring phosphorus-containing groups	molecular_function
Sor_chr3_1	4397	AT5G57630	transferase activity	transferase activity, transferring phosphorus-containing groups	molecular_function
Sor_chr4_2	165	AT5G58910	extracellular region	extracellular region	cellular_component
Sor_chr4_2	165	AT5G58910	metabolic process	oxidoreductase activity	biological_process
Sor_chr4_2	165	AT5G58910	catalytic activity	oxidoreductase activity	molecular_function
Sor_chr4_2	165	AT5G58910	metabolic process	lignin catabolic process	biological_process
Sor_chr4_2	165	AT5G58910	cellular process	lignin catabolic process	biological_process
Sor_chr4_2	165	AT5G58910	secondary metabolic process	lignin catabolic process	biological_process
Sor_chr4_2	165	AT5G58910	extracellular region	apoplast	cellular_component
Sor_chr4_2	165	AT5G58910	metabolic process	hydroquinone:oxygen oxidoreductase activity	biological_process
Sor_chr4_2	165	AT5G58910	catalytic activity	hydroquinone:oxygen oxidoreductase activity	molecular_function
Sor_chr4_2	165	AT5G58910	metabolic process	oxidation-reduction process	biological_process
Sor_chr1_3	5146	AT5G67380	metabolic process	protein kinase activity	biological_process
Sor_chr1_3	5146	AT5G67380	kinase activity	protein kinase activity	molecular_function
Sor_chr1_3	5146	AT5G67380	catalytic activity	protein kinase activity	molecular_function
Sor_chr1_3	5146	AT5G67380	cellular process	protein kinase activity	biological_process
Sor_chr1_3	5146	AT5G67380	transferase activity	protein kinase activity	molecular_function
Sor_chr1_3	5146	AT5G67380	metabolic process	protein serine/threonine kinase activity	biological_process
Sor_chr1_3	5146	AT5G67380	kinase activity	protein serine/threonine kinase activity	molecular_function
Sor_chr1_3	5146	AT5G67380	catalytic activity	protein serine/threonine kinase activity	molecular_function
Sor_chr1_3	5146	AT5G67380	cellular process	protein serine/threonine kinase activity	biological_process
Sor_chr1_3	5146	AT5G67380	transferase activity	protein serine/threonine kinase activity	molecular_function
Sor_chr1_3	5146	AT5G67380	metabolic process	protein tyrosine kinase activity	biological_process
Sor_chr1_3	5146	AT5G67380	kinase activity	protein tyrosine kinase activity	molecular_function
Sor_chr1_3	5146	AT5G67380	catalytic activity	protein tyrosine kinase activity	molecular_function
Sor_chr1_3	5146	AT5G67380	cellular process	protein tyrosine kinase activity	biological_process
Sor_chr1_3	5146	AT5G67380	transferase activity	protein tyrosine kinase activity	molecular_function
Sor_chr1_3	5146	AT5G67380	protein binding	protein binding	molecular_function
Sor_chr1_3	5146	AT5G67380	binding	protein binding	molecular_function
Sor_chr1_3	5146	AT5G67380	binding	ATP binding	molecular_function
Sor_chr1_3	5146	AT5G67380	response to stress	DNA repair	biological_process
Sor_chr1_3	5146	AT5G67380	DNA metabolic process	DNA repair	biological_process
Sor_chr1_3	5146	AT5G67380	metabolic process	DNA repair	biological_process
Sor_chr1_3	5146	AT5G67380	nucleobase-containing compound metabolic process	DNA repair	biological_process
Sor_chr1_3	5146	AT5G67380	cellular process	DNA repair	biological_process
Sor_chr1_3	5146	AT5G67380	cellular component organization	chromatin organization	biological_process
Sor_chr1_3	5146	AT5G67380	cellular process	chromatin organization	biological_process
Sor_chr1_3	5146	AT5G67380	metabolic process	protein phosphorylation	biological_process
Sor_chr1_3	5146	AT5G67380	cellular process	protein phosphorylation	biological_process
Sor_chr1_3	5146	AT5G67380	response to abiotic stimulus	response to UV-C	biological_process
Sor_chr1_3	5146	AT5G67380	response to abiotic stimulus	response to gamma radiation	biological_process
Sor_chr1_3	5146	AT5G67380	metabolic process	kinase activity	biological_process
Sor_chr1_3	5146	AT5G67380	kinase activity	kinase activity	molecular_function
Sor_chr1_3	5146	AT5G67380	catalytic activity	kinase activity	molecular_function
Sor_chr1_3	5146	AT5G67380	cellular process	kinase activity	biological_process
Sor_chr1_3	5146	AT5G67380	transferase activity	kinase activity	molecular_function
Sor_chr1_3	5146	AT5G67380	metabolic process	transferase activity, transferring phosphorus-containing groups	biological_process
Sor_chr1_3	5146	AT5G67380	catalytic activity	transferase activity, transferring phosphorus-containing groups	molecular_function
Sor_chr1_3	5146	AT5G67380	transferase activity	transferase activity, transferring phosphorus-containing groups	molecular_function
Sor_chr1_3	5146	AT5G67380	response to abiotic stimulus	photoperiodism, flowering	biological_process
Sor_chr1_3	5146	AT5G67380	post-embryonic development	photoperiodism, flowering	biological_process
Sor_chr1_3	5146	AT5G67380	multicellular organismal development	photoperiodism, flowering	biological_process
Sor_chr1_3	5146	AT5G67380	cellular process	regulation of cell cycle	biological_process
Sor_chr1_3	5146	AT5G67380	cell cycle	regulation of cell cycle	biological_process
Sor_chr1_3	5146	AT5G67380	response to stress	regulation of response to DNA damage stimulus	biological_process
Sor_chr1_3	5146	AT5G67380	cellular process	regulation of response to DNA damage stimulus	biological_process

## Sheet: maize
ID	orthologous group	orthologous counterpart in arabidopsis	Plant GO slim	GO	GO domain
Mai_chr4_1	5437	AT1G03445	hydrolase activity	phosphoprotein phosphatase activity	molecular_function
Mai_chr4_1	5437	AT1G03445	catalytic activity	phosphoprotein phosphatase activity	molecular_function
Mai_chr4_1	5437	AT1G03445	cellular process	phosphoprotein phosphatase activity	biological_process
Mai_chr4_1	5437	AT1G03445	hydrolase activity	protein serine/threonine phosphatase activity	molecular_function
Mai_chr4_1	5437	AT1G03445	catalytic activity	protein serine/threonine phosphatase activity	molecular_function
Mai_chr4_1	5437	AT1G03445	cellular process	protein serine/threonine phosphatase activity	biological_process
Mai_chr4_1	5437	AT1G03445	binding	iron ion binding	molecular_function
Mai_chr4_1	5437	AT1G03445	protein binding	protein binding	molecular_function
Mai_chr4_1	5437	AT1G03445	binding	protein binding	molecular_function
Mai_chr4_1	5437	AT1G03445	cell	nucleus	cellular_component
Mai_chr4_1	5437	AT1G03445	nucleus	nucleus	cellular_component
Mai_chr4_1	5437	AT1G03445	intracellular	nucleus	cellular_component
Mai_chr4_1	5437	AT1G03445	transport	lipid transport	biological_process
Mai_chr4_1	5437	AT1G03445	signal transduction	brassinosteroid mediated signaling pathway	biological_process
Mai_chr4_1	5437	AT1G03445	cell communication	brassinosteroid mediated signaling pathway	biological_process
Mai_chr4_1	5437	AT1G03445	response to endogenous stimulus	brassinosteroid mediated signaling pathway	biological_process
Mai_chr4_1	5437	AT1G03445	cellular process	brassinosteroid mediated signaling pathway	biological_process
Mai_chr4_1	5437	AT1G03445	hydrolase activity	hydrolase activity	molecular_function
Mai_chr4_1	5437	AT1G03445	catalytic activity	hydrolase activity	molecular_function
Mai_chr4_1	5437	AT1G03445	binding	manganese ion binding	molecular_function
Mai_chr1_3	13268	AT1G06240	cytoplasm	chloroplast	cellular_component
Mai_chr1_3	13268	AT1G06240	cell	chloroplast	cellular_component
Mai_chr1_3	13268	AT1G06240	intracellular	chloroplast	cellular_component
Mai_chr1_3	13268	AT1G06240	plastid	chloroplast	cellular_component
Mai_chr3_6	13537	AT1G10700	metabolic process	ribose phosphate diphosphokinase activity	biological_process
Mai_chr3_6	13537	AT1G10700	catalytic activity	ribose phosphate diphosphokinase activity	molecular_function
Mai_chr3_6	13537	AT1G10700	transferase activity	ribose phosphate diphosphokinase activity	molecular_function
Mai_chr3_6	13537	AT1G10700	biosynthetic process	heme biosynthetic process	biological_process
Mai_chr3_6	13537	AT1G10700	metabolic process	heme biosynthetic process	biological_process
Mai_chr3_6	13537	AT1G10700	cellular process	heme biosynthetic process	biological_process
Mai_chr3_6	13537	AT1G10700	metabolic process	nucleoside metabolic process	biological_process
Mai_chr3_6	13537	AT1G10700	nucleobase-containing compound metabolic process	nucleoside metabolic process	biological_process
Mai_chr3_6	13537	AT1G10700	cellular process	nucleoside metabolic process	biological_process
Mai_chr3_6	13537	AT1G10700	biosynthetic process	nucleotide biosynthetic process	biological_process
Mai_chr3_6	13537	AT1G10700	metabolic process	nucleotide biosynthetic process	biological_process
Mai_chr3_6	13537	AT1G10700	nucleobase-containing compound metabolic process	nucleotide biosynthetic process	biological_process
Mai_chr3_6	13537	AT1G10700	cellular process	nucleotide biosynthetic process	biological_process
Mai_chr3_6	13537	AT1G10700	cytoplasm	chloroplast	cellular_component
Mai_chr3_6	13537	AT1G10700	cell	chloroplast	cellular_component
Mai_chr3_6	13537	AT1G10700	intracellular	chloroplast	cellular_component
Mai_chr3_6	13537	AT1G10700	plastid	chloroplast	cellular_component
Mai_chr4_4	13557	AT1G10900	cell	nucleus	cellular_component
Mai_chr4_4	13557	AT1G10900	nucleus	nucleus	cellular_component
Mai_chr4_4	13557	AT1G10900	intracellular	nucleus	cellular_component
Mai_chr4_4	13557	AT1G10900	membrane	plasma membrane	cellular_component
Mai_chr4_4	13557	AT1G10900	cell	plasma membrane	cellular_component
Mai_chr4_4	13557	AT1G10900	plasma membrane	plasma membrane	cellular_component
Mai_chr4_4	13557	AT1G10900	kinase activity	phosphatidylinositol phosphate kinase activity	molecular_function
Mai_chr4_4	13557	AT1G10900	catalytic activity	phosphatidylinositol phosphate kinase activity	molecular_function
Mai_chr4_4	13557	AT1G10900	transferase activity	phosphatidylinositol phosphate kinase activity	molecular_function
Mai_chr4_4	13557	AT1G10900	kinase activity	1-phosphatidylinositol-4-phosphate 5-kinase activity	molecular_function
Mai_chr4_4	13557	AT1G10900	catalytic activity	1-phosphatidylinositol-4-phosphate 5-kinase activity	molecular_function
Mai_chr4_4	13557	AT1G10900	transferase activity	1-phosphatidylinositol-4-phosphate 5-kinase activity	molecular_function
Mai_chr3_5	5492	AT1G11370	extracellular region	extracellular region	cellular_component
Mai_chr3_5	5492	AT1G11370	external encapsulating structure	cell wall	cellular_component
Mai_chr3_5	5492	AT1G11370	cell	cell wall	cellular_component
Mai_chr3_5	5492	AT1G11370	cell wall	cell wall	cellular_component
Mai_chr3_5	5492	AT1G11370	external encapsulating structure	plant-type cell wall	cellular_component
Mai_chr3_5	5492	AT1G11370	cell	plant-type cell wall	cellular_component
Mai_chr3_5	5492	AT1G11370	cell wall	plant-type cell wall	cellular_component
Mai_chr3_5	5492	AT1G11370	hydrolase activity	pectinesterase activity	molecular_function
Mai_chr3_5	5492	AT1G11370	metabolic process	pectinesterase activity	biological_process
Mai_chr3_5	5492	AT1G11370	catalytic activity	pectinesterase activity	molecular_function
Mai_chr3_5	5492	AT1G11370	cellular component organization	cell wall modification	biological_process
Mai_chr3_5	5492	AT1G11370	cellular process	cell wall modification	biological_process
Mai_chr3_5	5492	AT1G11580	metabolic process	enzyme inhibitor activity	biological_process
Mai_chr3_5	5492	AT1G11580	catalytic activity	enzyme inhibitor activity	molecular_function
Mai_chr3_5	5492	AT1G11580	external encapsulating structure	cell wall	cellular_component
Mai_chr3_5	5492	AT1G11580	cell	cell wall	cellular_component
Mai_chr3_5	5492	AT1G11580	cell wall	cell wall	cellular_component
Mai_chr3_5	5492	AT1G11580	membrane	vacuolar membrane	cellular_component
Mai_chr3_5	5492	AT1G11580	cytoplasm	vacuolar membrane	cellular_component
Mai_chr3_5	5492	AT1G11580	cell	vacuolar membrane	cellular_component
Mai_chr3_5	5492	AT1G11580	intracellular	vacuolar membrane	cellular_component
Mai_chr3_5	5492	AT1G11580	vacuole	vacuolar membrane	cellular_component
Mai_chr3_5	5492	AT1G11580	cytoplasm	cytosol	cellular_component
Mai_chr3_5	5492	AT1G11580	cell	cytosol	cellular_component
Mai_chr3_5	5492	AT1G11580	cytosol	cytosol	cellular_component
Mai_chr3_5	5492	AT1G11580	intracellular	cytosol	cellular_component
Mai_chr3_5	5492	AT1G11580	external encapsulating structure	plant-type cell wall	cellular_component
Mai_chr3_5	5492	AT1G11580	cell	plant-type cell wall	cellular_component
Mai_chr3_5	5492	AT1G11580	cell wall	plant-type cell wall	cellular_component
Mai_chr3_5	5492	AT1G11580	hydrolase activity	pectinesterase activity	molecular_function
Mai_chr3_5	5492	AT1G11580	metabolic process	pectinesterase activity	biological_process
Mai_chr3_5	5492	AT1G11580	catalytic activity	pectinesterase activity	molecular_function
Mai_chr3_5	5492	AT1G11580	cellular component organization	cell wall modification	biological_process
Mai_chr3_5	5492	AT1G11580	cellular process	cell wall modification	biological_process
Mai_chr3_5	5492	AT1G11580	cellular component organization	plant-type cell wall cellulose metabolic process	biological_process
Mai_chr3_5	5492	AT1G11580	carbohydrate metabolic process	plant-type cell wall cellulose metabolic process	biological_process
Mai_chr3_5	5492	AT1G11580	metabolic process	plant-type cell wall cellulose metabolic process	biological_process
Mai_chr3_5	5492	AT1G11580	cellular process	plant-type cell wall cellulose metabolic process	biological_process
Mai_chr3_5	5492	AT1G11580	cellular component organization	cell wall pectin metabolic process	biological_process
Mai_chr3_5	5492	AT1G11580	carbohydrate metabolic process	cell wall pectin metabolic process	biological_process
Mai_chr3_5	5492	AT1G11580	metabolic process	cell wall pectin metabolic process	biological_process
Mai_chr3_5	5492	AT1G11580	cellular process	cell wall pectin metabolic process	biological_process
Mai_chr3_5	5492	AT1G11590	metabolic process	enzyme inhibitor activity	biological_process
Mai_chr3_5	5492	AT1G11590	catalytic activity	enzyme inhibitor activity	molecular_function
Mai_chr3_5	5492	AT1G11590	external encapsulating structure	cell wall	cellular_component
Mai_chr3_5	5492	AT1G11590	cell	cell wall	cellular_component
Mai_chr3_5	5492	AT1G11590	cell wall	cell wall	cellular_component
Mai_chr3_5	5492	AT1G11590	external encapsulating structure	plant-type cell wall	cellular_component
Mai_chr3_5	5492	AT1G11590	cell	plant-type cell wall	cellular_component
Mai_chr3_5	5492	AT1G11590	cell wall	plant-type cell wall	cellular_component
Mai_chr3_5	5492	AT1G11590	hydrolase activity	pectinesterase activity	molecular_function
Mai_chr3_5	5492	AT1G11590	metabolic process	pectinesterase activity	biological_process
Mai_chr3_5	5492	AT1G11590	catalytic activity	pectinesterase activity	molecular_function
Mai_chr3_5	5492	AT1G11590	cellular component organization	cell wall modification	biological_process
Mai_chr3_5	5492	AT1G11590	cellular process	cell wall modification	biological_process
Mai_chr9_1	14152	AT1G20860	transport	transporter activity	biological_process
Mai_chr9_1	14152	AT1G20860	transporter activity	transporter activity	molecular_function
Mai_chr9_1	14152	AT1G20860	transport	sugar:hydrogen symporter activity	biological_process
Mai_chr9_1	14152	AT1G20860	cellular process	sugar:hydrogen symporter activity	biological_process
Mai_chr9_1	14152	AT1G20860	transporter activity	sugar:hydrogen symporter activity	molecular_function
Mai_chr9_1	14152	AT1G20860	transport	transport	biological_process
Mai_chr9_1	14152	AT1G20860	transport	phosphate ion transmembrane transporter activity	biological_process
Mai_chr9_1	14152	AT1G20860	cellular process	phosphate ion transmembrane transporter activity	biological_process
Mai_chr9_1	14152	AT1G20860	transporter activity	phosphate ion transmembrane transporter activity	molecular_function
Mai_chr9_1	14152	AT1G20860	transport	carbohydrate transmembrane transporter activity	biological_process
Mai_chr9_1	14152	AT1G20860	cellular process	carbohydrate transmembrane transporter activity	biological_process
Mai_chr9_1	14152	AT1G20860	transporter activity	carbohydrate transmembrane transporter activity	molecular_function
Mai_chr9_1	14152	AT1G20860	membrane	membrane	cellular_component
Mai_chr9_1	14152	AT1G20860	membrane	integral to membrane	cellular_component
Mai_chr9_1	14152	AT1G20860	transport	transmembrane transporter activity	biological_process
Mai_chr9_1	14152	AT1G20860	cellular process	transmembrane transporter activity	biological_process
Mai_chr9_1	14152	AT1G20860	transporter activity	transmembrane transporter activity	molecular_function
Mai_chr9_1	14152	AT1G20860	transport	transmembrane transport	biological_process
Mai_chr9_1	14152	AT1G20860	cellular process	transmembrane transport	biological_process
Mai_chr9_2	14165	AT1G21000	cytoplasm	mitochondrion	cellular_component
Mai_chr9_2	14165	AT1G21000	cell	mitochondrion	cellular_component
Mai_chr9_2	14165	AT1G21000	mitochondrion	mitochondrion	cellular_component
Mai_chr9_2	14165	AT1G21000	intracellular	mitochondrion	cellular_component
Mai_chr6_3	3239	AT1G30620	metabolic process	catalytic activity	biological_process
Mai_chr6_3	3239	AT1G30620	catalytic activity	catalytic activity	molecular_function
Mai_chr6_3	3239	AT1G30620	metabolic process	UDP-glucose 4-epimerase activity	biological_process
Mai_chr6_3	3239	AT1G30620	catalytic activity	UDP-glucose 4-epimerase activity	molecular_function
Mai_chr6_3	3239	AT1G30620	cytoplasm	Golgi apparatus	cellular_component
Mai_chr6_3	3239	AT1G30620	cell	Golgi apparatus	cellular_component
Mai_chr6_3	3239	AT1G30620	intracellular	Golgi apparatus	cellular_component
Mai_chr6_3	3239	AT1G30620	Golgi apparatus	Golgi apparatus	cellular_component
Mai_chr6_3	3239	AT1G30620	carbohydrate metabolic process	galactose metabolic process	biological_process
Mai_chr6_3	3239	AT1G30620	metabolic process	galactose metabolic process	biological_process
Mai_chr6_3	3239	AT1G30620	metabolic process	nucleotide-sugar metabolic process	biological_process
Mai_chr6_3	3239	AT1G30620	nucleobase-containing compound metabolic process	nucleotide-sugar metabolic process	biological_process
Mai_chr6_3	3239	AT1G30620	cellular process	nucleotide-sugar metabolic process	biological_process
Mai_chr6_3	3239	AT1G30620	response to endogenous stimulus	response to ethylene stimulus	biological_process
Mai_chr6_3	3239	AT1G30620	signal transduction	abscisic acid mediated signaling pathway	biological_process
Mai_chr6_3	3239	AT1G30620	cell communication	abscisic acid mediated signaling pathway	biological_process
Mai_chr6_3	3239	AT1G30620	response to endogenous stimulus	abscisic acid mediated signaling pathway	biological_process
Mai_chr6_3	3239	AT1G30620	cellular process	abscisic acid mediated signaling pathway	biological_process
Mai_chr6_3	3239	AT1G30620	cellular process	plant-type cell wall biogenesis	biological_process
Mai_chr6_3	3239	AT1G30620	biosynthetic process	arabinose biosynthetic process	biological_process
Mai_chr6_3	3239	AT1G30620	carbohydrate metabolic process	arabinose biosynthetic process	biological_process
Mai_chr6_3	3239	AT1G30620	metabolic process	arabinose biosynthetic process	biological_process
Mai_chr6_3	3239	AT1G30620	signal transduction	intracellular signal transduction	biological_process
Mai_chr6_3	3239	AT1G30620	cell communication	intracellular signal transduction	biological_process
Mai_chr6_3	3239	AT1G30620	cellular process	intracellular signal transduction	biological_process
Mai_chr6_3	3239	AT1G30620	metabolic process	cellular metabolic process	biological_process
Mai_chr6_3	3239	AT1G30620	cellular process	cellular metabolic process	biological_process
Mai_chr6_3	3239	AT1G30620	metabolic process	UDP-arabinose 4-epimerase activity	biological_process
Mai_chr6_3	3239	AT1G30620	catalytic activity	UDP-arabinose 4-epimerase activity	molecular_function
Mai_chr6_3	3239	AT1G30620	response to stress	defense response by callose deposition	biological_process
Mai_chr3_4	14668	AT1G30690	transport	transporter activity	biological_process
Mai_chr3_4	14668	AT1G30690	transporter activity	transporter activity	molecular_function
Mai_chr3_4	14668	AT1G30690	cell	intracellular	cellular_component
Mai_chr3_4	14668	AT1G30690	intracellular	intracellular	cellular_component
Mai_chr3_4	14668	AT1G30690	cell	nucleus	cellular_component
Mai_chr3_4	14668	AT1G30690	nucleus	nucleus	cellular_component
Mai_chr3_4	14668	AT1G30690	intracellular	nucleus	cellular_component
Mai_chr3_4	14668	AT1G30690	cytoplasm	cytosol	cellular_component
Mai_chr3_4	14668	AT1G30690	cell	cytosol	cellular_component
Mai_chr3_4	14668	AT1G30690	cytosol	cytosol	cellular_component
Mai_chr3_4	14668	AT1G30690	intracellular	cytosol	cellular_component
Mai_chr3_4	14668	AT1G30690	membrane	plasma membrane	cellular_component
Mai_chr3_4	14668	AT1G30690	cell	plasma membrane	cellular_component
Mai_chr3_4	14668	AT1G30690	plasma membrane	plasma membrane	cellular_component
Mai_chr3_4	14668	AT1G30690	transport	transport	biological_process
Mai_chr3_4	14668	AT1G30690	membrane	integral to membrane	cellular_component
Mai_chr3_4	14668	AT1G30690	biosynthetic process	sterol biosynthetic process	biological_process
Mai_chr3_4	14668	AT1G30690	metabolic process	sterol biosynthetic process	biological_process
Mai_chr3_4	14668	AT1G30690	lipid metabolic process	sterol biosynthetic process	biological_process
Mai_chr3_4	14668	AT1G30690	cellular component organization	plant-type cell wall cellulose metabolic process	biological_process
Mai_chr3_4	14668	AT1G30690	carbohydrate metabolic process	plant-type cell wall cellulose metabolic process	biological_process
Mai_chr3_4	14668	AT1G30690	metabolic process	plant-type cell wall cellulose metabolic process	biological_process
Mai_chr3_4	14668	AT1G30690	cellular process	plant-type cell wall cellulose metabolic process	biological_process
Mai_chr3_4	14668	AT1G30690	cellular component organization	cell wall pectin metabolic process	biological_process
Mai_chr3_4	14668	AT1G30690	carbohydrate metabolic process	cell wall pectin metabolic process	biological_process
Mai_chr3_4	14668	AT1G30690	metabolic process	cell wall pectin metabolic process	biological_process
Mai_chr3_4	14668	AT1G30690	cellular process	cell wall pectin metabolic process	biological_process
Mai_chr9_2	14165	AT1G43000	cell	nucleus	cellular_component
Mai_chr9_2	14165	AT1G43000	nucleus	nucleus	cellular_component
Mai_chr9_2	14165	AT1G43000	intracellular	nucleus	cellular_component
Mai_chr8_1	14974	AT1G44970	catalytic activity	peroxidase activity	molecular_function
Mai_chr8_1	14974	AT1G44970	extracellular region	extracellular region	cellular_component
Mai_chr1_2	8726	AT1G52280	nucleotide binding	GTP binding	molecular_function
Mai_chr1_2	8726	AT1G52280	binding	GTP binding	molecular_function
Mai_chr1_2	8726	AT1G52280	cytoplasm	vacuole	cellular_component
Mai_chr1_2	8726	AT1G52280	cell	vacuole	cellular_component
Mai_chr1_2	8726	AT1G52280	intracellular	vacuole	cellular_component
Mai_chr1_2	8726	AT1G52280	vacuole	vacuole	cellular_component
Mai_chr1_2	8726	AT1G52280	membrane	vacuolar membrane	cellular_component
Mai_chr1_2	8726	AT1G52280	cytoplasm	vacuolar membrane	cellular_component
Mai_chr1_2	8726	AT1G52280	cell	vacuolar membrane	cellular_component
Mai_chr1_2	8726	AT1G52280	intracellular	vacuolar membrane	cellular_component
Mai_chr1_2	8726	AT1G52280	vacuole	vacuolar membrane	cellular_component
Mai_chr1_2	8726	AT1G52280	membrane	Golgi apparatus	cellular_component
Mai_chr1_2	8726	AT1G52280	cytoplasm	Golgi apparatus	cellular_component
Mai_chr1_2	8726	AT1G52280	cell	Golgi apparatus	cellular_component
Mai_chr1_2	8726	AT1G52280	plasma membrane	Golgi apparatus	cellular_component
Mai_chr1_2	8726	AT1G52280	intracellular	Golgi apparatus	cellular_component
Mai_chr1_2	8726	AT1G52280	vacuole	Golgi apparatus	cellular_component
Mai_chr1_2	8726	AT1G52280	Golgi apparatus	Golgi apparatus	cellular_component
Mai_chr1_2	8726	AT1G52280	membrane	plasma membrane	cellular_component
Mai_chr1_2	8726	AT1G52280	cell	plasma membrane	cellular_component
Mai_chr1_2	8726	AT1G52280	plasma membrane	plasma membrane	cellular_component
Mai_chr1_2	8726	AT1G52280	transport	protein transport	biological_process
Mai_chr1_2	8726	AT1G52280	transport	vesicle-mediated transport	biological_process
Mai_chr4_4	13557	AT1G60890	cell	nucleus	cellular_component
Mai_chr4_4	13557	AT1G60890	nucleus	nucleus	cellular_component
Mai_chr4_4	13557	AT1G60890	intracellular	nucleus	cellular_component
Mai_chr4_4	13557	AT1G60890	membrane	plasma membrane	cellular_component
Mai_chr4_4	13557	AT1G60890	cell	plasma membrane	cellular_component
Mai_chr4_4	13557	AT1G60890	plasma membrane	plasma membrane	cellular_component
Mai_chr4_4	13557	AT1G60890	kinase activity	phosphatidylinositol phosphate kinase activity	molecular_function
Mai_chr4_4	13557	AT1G60890	catalytic activity	phosphatidylinositol phosphate kinase activity	molecular_function
Mai_chr4_4	13557	AT1G60890	transferase activity	phosphatidylinositol phosphate kinase activity	molecular_function
Mai_chr4_4	13557	AT1G60890	kinase activity	1-phosphatidylinositol-4-phosphate 5-kinase activity	molecular_function
Mai_chr4_4	13557	AT1G60890	catalytic activity	1-phosphatidylinositol-4-phosphate 5-kinase activity	molecular_function
Mai_chr4_4	13557	AT1G60890	transferase activity	1-phosphatidylinositol-4-phosphate 5-kinase activity	molecular_function
Mai_chr9_1	14152	AT1G76430	transport	sugar:hydrogen symporter activity	biological_process
Mai_chr9_1	14152	AT1G76430	cellular process	sugar:hydrogen symporter activity	biological_process
Mai_chr9_1	14152	AT1G76430	transporter activity	sugar:hydrogen symporter activity	molecular_function
Mai_chr9_1	14152	AT1G76430	membrane	plasma membrane	cellular_component
Mai_chr9_1	14152	AT1G76430	cell	plasma membrane	cellular_component
Mai_chr9_1	14152	AT1G76430	plasma membrane	plasma membrane	cellular_component
Mai_chr9_1	14152	AT1G76430	transport	phosphate ion transport	biological_process
Mai_chr9_1	14152	AT1G76430	cytoplasm	chloroplast	cellular_component
Mai_chr9_1	14152	AT1G76430	cell	chloroplast	cellular_component
Mai_chr9_1	14152	AT1G76430	intracellular	chloroplast	cellular_component
Mai_chr9_1	14152	AT1G76430	plastid	chloroplast	cellular_component
Mai_chr9_1	14152	AT1G76430	transport	phosphate ion transmembrane transporter activity	biological_process
Mai_chr9_1	14152	AT1G76430	cellular process	phosphate ion transmembrane transporter activity	biological_process
Mai_chr9_1	14152	AT1G76430	transporter activity	phosphate ion transmembrane transporter activity	molecular_function
Mai_chr9_1	14152	AT1G76430	transport	carbohydrate transmembrane transporter activity	biological_process
Mai_chr9_1	14152	AT1G76430	cellular process	carbohydrate transmembrane transporter activity	biological_process
Mai_chr9_1	14152	AT1G76430	transporter activity	carbohydrate transmembrane transporter activity	molecular_function
Mai_chr9_1	14152	AT1G76430	hydrolase activity	phosphate ion transmembrane-transporting ATPase activity	molecular_function
Mai_chr9_1	14152	AT1G76430	transport	phosphate ion transmembrane-transporting ATPase activity	biological_process
Mai_chr9_1	14152	AT1G76430	catalytic activity	phosphate ion transmembrane-transporting ATPase activity	molecular_function
Mai_chr9_1	14152	AT1G76430	cellular process	phosphate ion transmembrane-transporting ATPase activity	biological_process
Mai_chr9_1	14152	AT1G76430	transporter activity	phosphate ion transmembrane-transporting ATPase activity	molecular_function
Mai_chr9_1	14152	AT1G76430	membrane	membrane	cellular_component
Mai_chr9_1	14152	AT1G76430	transport	arsenate ion transmembrane transport	biological_process
Mai_chr9_1	14152	AT1G76430	cellular process	arsenate ion transmembrane transport	biological_process
Mai_chr9_2	14165	AT1G76590	cytoplasm	mitochondrion	cellular_component
Mai_chr9_2	14165	AT1G76590	cell	mitochondrion	cellular_component
Mai_chr9_2	14165	AT1G76590	mitochondrion	mitochondrion	cellular_component
Mai_chr9_2	14165	AT1G76590	intracellular	mitochondrion	cellular_component
Mai_chr9_2	14165	AT1G76590	response to stress	heat acclimation	biological_process
Mai_chr9_2	14165	AT1G76590	response to abiotic stimulus	heat acclimation	biological_process
Mai_chr5_2	16396	AT1G80570	metabolic process	ubiquitin-protein ligase activity	biological_process
Mai_chr5_2	16396	AT1G80570	catalytic activity	ubiquitin-protein ligase activity	molecular_function
Mai_chr5_2	16396	AT1G80570	protein metabolic process	ubiquitin-protein ligase activity	biological_process
Mai_chr5_2	16396	AT1G80570	cellular process	ubiquitin-protein ligase activity	biological_process
Mai_chr5_2	16396	AT1G80570	cell	nucleus	cellular_component
Mai_chr5_2	16396	AT1G80570	nucleus	nucleus	cellular_component
Mai_chr5_2	16396	AT1G80570	intracellular	nucleus	cellular_component
Mai_chr5_2	16396	AT1G80570	metabolic process	ubiquitin-dependent protein catabolic process	biological_process
Mai_chr5_2	16396	AT1G80570	protein metabolic process	ubiquitin-dependent protein catabolic process	biological_process
Mai_chr5_2	16396	AT1G80570	catabolic process	ubiquitin-dependent protein catabolic process	biological_process
Mai_chr5_2	16396	AT1G80570	cellular process	ubiquitin-dependent protein catabolic process	biological_process
Mai_chr10_3	11573	AT2G20875	extracellular region	extracellular region	cellular_component
Mai_chr10_3	11573	AT2G20875	post-embryonic development	stomatal complex development	biological_process
Mai_chr10_3	11573	AT2G20875	multicellular organismal development	stomatal complex development	biological_process
Mai_chr10_3	11573	AT2G20875	multicellular organismal development	stomatal complex patterning	biological_process
Mai_chr10_3	11573	AT2G20875	post-embryonic development	negative regulation of stomatal complex development	biological_process
Mai_chr10_3	11573	AT2G20875	multicellular organismal development	negative regulation of stomatal complex development	biological_process
Mai_chr8_3	11893	AT2G27590	cell	nucleus	cellular_component
Mai_chr8_3	11893	AT2G27590	nucleus	nucleus	cellular_component
Mai_chr8_3	11893	AT2G27590	intracellular	nucleus	cellular_component
Mai_chr6_2	12169	AT2G32160	cell	nucleus	cellular_component
Mai_chr6_2	12169	AT2G32160	nucleus	nucleus	cellular_component
Mai_chr6_2	12169	AT2G32160	intracellular	nucleus	cellular_component
Mai_chr6_2	12169	AT2G32170	cell	nucleus	cellular_component
Mai_chr6_2	12169	AT2G32170	nucleus	nucleus	cellular_component
Mai_chr6_2	12169	AT2G32170	intracellular	nucleus	cellular_component
Mai_chr6_2	12169	AT2G32170	biosynthetic process	nucleotide biosynthetic process	biological_process
Mai_chr6_2	12169	AT2G32170	metabolic process	nucleotide biosynthetic process	biological_process
Mai_chr6_2	12169	AT2G32170	nucleobase-containing compound metabolic process	nucleotide biosynthetic process	biological_process
Mai_chr6_2	12169	AT2G32170	cellular process	nucleotide biosynthetic process	biological_process
Mai_chr6_3	3239	AT2G34850	metabolic process	catalytic activity	biological_process
Mai_chr6_3	3239	AT2G34850	catalytic activity	catalytic activity	molecular_function
Mai_chr6_3	3239	AT2G34850	metabolic process	UDP-glucose 4-epimerase activity	biological_process
Mai_chr6_3	3239	AT2G34850	catalytic activity	UDP-glucose 4-epimerase activity	molecular_function
Mai_chr6_3	3239	AT2G34850	cytoplasm	Golgi apparatus	cellular_component
Mai_chr6_3	3239	AT2G34850	cell	Golgi apparatus	cellular_component
Mai_chr6_3	3239	AT2G34850	intracellular	Golgi apparatus	cellular_component
Mai_chr6_3	3239	AT2G34850	Golgi apparatus	Golgi apparatus	cellular_component
Mai_chr6_3	3239	AT2G34850	carbohydrate metabolic process	galactose metabolic process	biological_process
Mai_chr6_3	3239	AT2G34850	metabolic process	galactose metabolic process	biological_process
Mai_chr6_3	3239	AT2G34850	metabolic process	nucleotide-sugar metabolic process	biological_process
Mai_chr6_3	3239	AT2G34850	nucleobase-containing compound metabolic process	nucleotide-sugar metabolic process	biological_process
Mai_chr6_3	3239	AT2G34850	cellular process	nucleotide-sugar metabolic process	biological_process
Mai_chr6_3	3239	AT2G34850	post-embryonic development	embryo development ending in seed dormancy	biological_process
Mai_chr6_3	3239	AT2G34850	multicellular organismal development	embryo development ending in seed dormancy	biological_process
Mai_chr6_3	3239	AT2G34850	embryo development	embryo development ending in seed dormancy	biological_process
Mai_chr6_3	3239	AT2G34850	metabolic process	cellular metabolic process	biological_process
Mai_chr6_3	3239	AT2G34850	cellular process	cellular metabolic process	biological_process
Mai_chr6_3	3239	AT2G34850	pollination	pollen tube development	biological_process
Mai_chr3_2	10276	AT2G38810	intracellular	nucleosome	cellular_component
Mai_chr3_2	10276	AT2G38810	cell	nucleosome	cellular_component
Mai_chr3_2	10276	AT2G38810	metabolic process	RNA methylation	biological_process
Mai_chr3_2	10276	AT2G38810	nucleobase-containing compound metabolic process	RNA methylation	biological_process
Mai_chr3_2	10276	AT2G38810	cellular process	RNA methylation	biological_process
Mai_chr3_2	10276	AT2G38810	DNA binding	DNA binding	molecular_function
Mai_chr3_2	10276	AT2G38810	binding	DNA binding	molecular_function
Mai_chr3_2	10276	AT2G38810	nucleic acid binding	DNA binding	molecular_function
Mai_chr3_2	10276	AT2G38810	cell	nucleus	cellular_component
Mai_chr3_2	10276	AT2G38810	nucleus	nucleus	cellular_component
Mai_chr3_2	10276	AT2G38810	intracellular	nucleus	cellular_component
Mai_chr3_2	10276	AT2G38810	nucleolus	nucleolus	cellular_component
Mai_chr3_2	10276	AT2G38810	cell	nucleolus	cellular_component
Mai_chr3_2	10276	AT2G38810	nucleus	nucleolus	cellular_component
Mai_chr3_2	10276	AT2G38810	intracellular	nucleolus	cellular_component
Mai_chr3_2	10276	AT2G38810	cellular component organization	chromatin assembly or disassembly	biological_process
Mai_chr3_2	10276	AT2G38810	cellular process	chromatin assembly or disassembly	biological_process
Mai_chr3_2	10276	AT2G38810	cellular component organization	chromatin remodeling	biological_process
Mai_chr3_2	10276	AT2G38810	cellular process	chromatin remodeling	biological_process
Mai_chr3_2	10276	AT2G38810	post-embryonic development	regulation of flower development	biological_process
Mai_chr3_2	10276	AT2G38810	flower development	regulation of flower development	biological_process
Mai_chr3_2	10276	AT2G38810	multicellular organismal development	regulation of flower development	biological_process
Mai_chr3_2	10276	AT2G38810	metabolic process	regulation of gene expression	biological_process
Mai_chr3_2	10276	AT2G38810	cellular component organization	histone modification	biological_process
Mai_chr3_2	10276	AT2G38810	metabolic process	histone modification	biological_process
Mai_chr3_2	10276	AT2G38810	cellular protein modification process	histone modification	biological_process
Mai_chr3_2	10276	AT2G38810	protein metabolic process	histone modification	biological_process
Mai_chr3_2	10276	AT2G38810	cellular process	histone modification	biological_process
Mai_chr3_2	10276	AT2G38810	cellular component organization	histone lysine methylation	biological_process
Mai_chr3_2	10276	AT2G38810	metabolic process	histone lysine methylation	biological_process
Mai_chr3_2	10276	AT2G38810	cellular protein modification process	histone lysine methylation	biological_process
Mai_chr3_2	10276	AT2G38810	protein metabolic process	histone lysine methylation	biological_process
Mai_chr3_2	10276	AT2G38810	cellular process	histone lysine methylation	biological_process
Mai_chr3_2	10276	AT2G38810	response to stress	defense response to bacterium	biological_process
Mai_chr3_2	10276	AT2G38810	response to biotic stimulus	defense response to bacterium	biological_process
Mai_chr3_2	10276	AT2G38810	response to external stimulus	defense response to bacterium	biological_process
Mai_chr3_2	10276	AT2G38810	DNA metabolic process	regulation of DNA methylation	biological_process
Mai_chr3_2	10276	AT2G38810	regulation of gene expression, epigenetic	regulation of DNA methylation	biological_process
Mai_chr3_2	10276	AT2G38810	metabolic process	regulation of DNA methylation	biological_process
Mai_chr3_2	10276	AT2G38810	nucleobase-containing compound metabolic process	regulation of DNA methylation	biological_process
Mai_chr3_2	10276	AT2G38810	cellular process	regulation of DNA methylation	biological_process
Mai_chr3_2	10276	AT2G38810	post-embryonic development	floral organ formation	biological_process
Mai_chr3_2	10276	AT2G38810	anatomical structure morphogenesis	floral organ formation	biological_process
Mai_chr3_2	10276	AT2G38810	flower development	floral organ formation	biological_process
Mai_chr3_2	10276	AT2G38810	multicellular organismal development	floral organ formation	biological_process
Mai_chr10_1	10320	AT2G39400	cytoplasm	cytoplasm	cellular_component
Mai_chr10_1	10320	AT2G39400	cell	cytoplasm	cellular_component
Mai_chr10_1	10320	AT2G39400	intracellular	cytoplasm	cellular_component
Mai_chr10_1	10320	AT2G39400	hydrolase activity	hydrolase activity	molecular_function
Mai_chr10_1	10320	AT2G39400	catalytic activity	hydrolase activity	molecular_function
Mai_chr10_1	10320	AT2G39410	transport	transition metal ion transport	biological_process
Mai_chr10_1	10320	AT2G39410	cell	nucleus	cellular_component
Mai_chr10_1	10320	AT2G39410	nucleus	nucleus	cellular_component
Mai_chr10_1	10320	AT2G39410	intracellular	nucleus	cellular_component
Mai_chr10_1	10320	AT2G39410	hydrolase activity	hydrolase activity	molecular_function
Mai_chr10_1	10320	AT2G39410	catalytic activity	hydrolase activity	molecular_function
Mai_chr10_1	10320	AT2G39420	catalytic activity	catalytic activity	molecular_function
Mai_chr8_2	12650	AT2G40340	DNA binding	DNA binding	molecular_function
Mai_chr8_2	12650	AT2G40340	binding	DNA binding	molecular_function
Mai_chr8_2	12650	AT2G40340	nucleic acid binding	DNA binding	molecular_function
Mai_chr8_2	12650	AT2G40340	DNA binding	sequence-specific DNA binding transcription factor activity	molecular_function
Mai_chr8_2	12650	AT2G40340	biosynthetic process	sequence-specific DNA binding transcription factor activity	biological_process
Mai_chr8_2	12650	AT2G40340	sequence-specific DNA binding transcription factor activity	sequence-specific DNA binding transcription factor activity	molecular_function
Mai_chr8_2	12650	AT2G40340	metabolic process	sequence-specific DNA binding transcription factor activity	biological_process
Mai_chr8_2	12650	AT2G40340	nucleobase-containing compound metabolic process	sequence-specific DNA binding transcription factor activity	biological_process
Mai_chr8_2	12650	AT2G40340	binding	sequence-specific DNA binding transcription factor activity	molecular_function
Mai_chr8_2	12650	AT2G40340	nucleic acid binding	sequence-specific DNA binding transcription factor activity	molecular_function
Mai_chr8_2	12650	AT2G40340	cellular process	sequence-specific DNA binding transcription factor activity	biological_process
Mai_chr8_2	12650	AT2G40340	protein binding	protein binding	molecular_function
Mai_chr8_2	12650	AT2G40340	binding	protein binding	molecular_function
Mai_chr8_2	12650	AT2G40340	cell	nucleus	cellular_component
Mai_chr8_2	12650	AT2G40340	nucleus	nucleus	cellular_component
Mai_chr8_2	12650	AT2G40340	intracellular	nucleus	cellular_component
Mai_chr8_2	12650	AT2G40340	biosynthetic process	regulation of transcription, DNA-dependent	biological_process
Mai_chr8_2	12650	AT2G40340	metabolic process	regulation of transcription, DNA-dependent	biological_process
Mai_chr8_2	12650	AT2G40340	nucleobase-containing compound metabolic process	regulation of transcription, DNA-dependent	biological_process
Mai_chr8_2	12650	AT2G40340	cellular process	regulation of transcription, DNA-dependent	biological_process
Mai_chr8_2	12650	AT2G40340	response to endogenous stimulus	response to abscisic acid stimulus	biological_process
Mai_chr8_2	12650	AT2G40340	response to stress	heat acclimation	biological_process
Mai_chr8_2	12650	AT2G40340	response to abiotic stimulus	heat acclimation	biological_process
Mai_chr8_2	12650	AT2G40350	DNA binding	DNA binding	molecular_function
Mai_chr8_2	12650	AT2G40350	binding	DNA binding	molecular_function
Mai_chr8_2	12650	AT2G40350	nucleic acid binding	DNA binding	molecular_function
Mai_chr8_2	12650	AT2G40350	DNA binding	sequence-specific DNA binding transcription factor activity	molecular_function
Mai_chr8_2	12650	AT2G40350	biosynthetic process	sequence-specific DNA binding transcription factor activity	biological_process
Mai_chr8_2	12650	AT2G40350	sequence-specific DNA binding transcription factor activity	sequence-specific DNA binding transcription factor activity	molecular_function
Mai_chr8_2	12650	AT2G40350	metabolic process	sequence-specific DNA binding transcription factor activity	biological_process
Mai_chr8_2	12650	AT2G40350	nucleobase-containing compound metabolic process	sequence-specific DNA binding transcription factor activity	biological_process
Mai_chr8_2	12650	AT2G40350	binding	sequence-specific DNA binding transcription factor activity	molecular_function
Mai_chr8_2	12650	AT2G40350	nucleic acid binding	sequence-specific DNA binding transcription factor activity	molecular_function
Mai_chr8_2	12650	AT2G40350	cellular process	sequence-specific DNA binding transcription factor activity	biological_process
Mai_chr8_2	12650	AT2G40350	cell	nucleus	cellular_component
Mai_chr8_2	12650	AT2G40350	nucleus	nucleus	cellular_component
Mai_chr8_2	12650	AT2G40350	intracellular	nucleus	cellular_component
Mai_chr8_2	12650	AT2G40350	biosynthetic process	regulation of transcription, DNA-dependent	biological_process
Mai_chr8_2	12650	AT2G40350	metabolic process	regulation of transcription, DNA-dependent	biological_process
Mai_chr8_2	12650	AT2G40350	nucleobase-containing compound metabolic process	regulation of transcription, DNA-dependent	biological_process
Mai_chr8_2	12650	AT2G40350	cellular process	regulation of transcription, DNA-dependent	biological_process
Mai_chr8_2	12650	AT2G40350	response to stress	heat acclimation	biological_process
Mai_chr8_2	12650	AT2G40350	response to abiotic stimulus	heat acclimation	biological_process
Mai_chr10_2	12717	AT2G41480	transport	transition metal ion transport	biological_process
Mai_chr10_2	12717	AT2G41480	metabolic process	peroxidase activity	biological_process
Mai_chr10_2	12717	AT2G41480	catalytic activity	peroxidase activity	molecular_function
Mai_chr10_2	12717	AT2G41480	extracellular region	extracellular region	cellular_component
Mai_chr10_2	12717	AT2G41480	cellular component organization	plant-type cell wall organization	biological_process
Mai_chr10_2	12717	AT2G41480	cellular process	plant-type cell wall organization	biological_process
Mai_chr10_2	12717	AT2G41480	metabolic process	lignin metabolic process	biological_process
Mai_chr10_2	12717	AT2G41480	cellular process	lignin metabolic process	biological_process
Mai_chr10_2	12717	AT2G41480	secondary metabolic process	lignin metabolic process	biological_process
Mai_chr2_1	1548	AT3G02900	cytoplasm	plastid	cellular_component
Mai_chr2_1	1548	AT3G02900	cell	plastid	cellular_component
Mai_chr2_1	1548	AT3G02900	intracellular	plastid	cellular_component
Mai_chr2_1	1548	AT3G02900	plastid	plastid	cellular_component
Mai_chr2_1	1548	AT3G02900	cytoplasm	chloroplast envelope	cellular_component
Mai_chr2_1	1548	AT3G02900	cell	chloroplast envelope	cellular_component
Mai_chr2_1	1548	AT3G02900	intracellular	chloroplast envelope	cellular_component
Mai_chr2_1	1548	AT3G02900	plastid	chloroplast envelope	cellular_component
Mai_chr1_2	8726	AT3G16100	nucleotide binding	GTP binding	molecular_function
Mai_chr1_2	8726	AT3G16100	binding	GTP binding	molecular_function
Mai_chr1_2	8726	AT3G16100	cell	nucleus	cellular_component
Mai_chr1_2	8726	AT3G16100	nucleus	nucleus	cellular_component
Mai_chr1_2	8726	AT3G16100	intracellular	nucleus	cellular_component
Mai_chr1_2	8726	AT3G16100	membrane	Golgi apparatus	cellular_component
Mai_chr1_2	8726	AT3G16100	cytoplasm	Golgi apparatus	cellular_component
Mai_chr1_2	8726	AT3G16100	cell	Golgi apparatus	cellular_component
Mai_chr1_2	8726	AT3G16100	plasma membrane	Golgi apparatus	cellular_component
Mai_chr1_2	8726	AT3G16100	intracellular	Golgi apparatus	cellular_component
Mai_chr1_2	8726	AT3G16100	vacuole	Golgi apparatus	cellular_component
Mai_chr1_2	8726	AT3G16100	Golgi apparatus	Golgi apparatus	cellular_component
Mai_chr1_2	8726	AT3G16100	membrane	plasma membrane	cellular_component
Mai_chr1_2	8726	AT3G16100	cell	plasma membrane	cellular_component
Mai_chr1_2	8726	AT3G16100	plasma membrane	plasma membrane	cellular_component
Mai_chr1_2	8726	AT3G16100	transport	protein transport	biological_process
Mai_chr1_2	8726	AT3G16100	transport	vesicle-mediated transport	biological_process
Mai_chr5_1	8968	AT3G19210	metabolic process	double-strand break repair via homologous recombination	biological_process
Mai_chr5_1	8968	AT3G19210	response to stress	double-strand break repair via homologous recombination	biological_process
Mai_chr5_1	8968	AT3G19210	nucleobase-containing compound metabolic process	double-strand break repair via homologous recombination	biological_process
Mai_chr5_1	8968	AT3G19210	DNA metabolic process	double-strand break repair via homologous recombination	biological_process
Mai_chr5_1	8968	AT3G19210	cellular process	double-strand break repair via homologous recombination	biological_process
Mai_chr5_1	8968	AT3G19210	binding	nucleic acid binding	molecular_function
Mai_chr5_1	8968	AT3G19210	nucleic acid binding	nucleic acid binding	molecular_function
Mai_chr5_1	8968	AT3G19210	DNA binding	DNA binding	molecular_function
Mai_chr5_1	8968	AT3G19210	binding	DNA binding	molecular_function
Mai_chr5_1	8968	AT3G19210	nucleic acid binding	DNA binding	molecular_function
Mai_chr5_1	8968	AT3G19210	hydrolase activity	helicase activity	molecular_function
Mai_chr5_1	8968	AT3G19210	metabolic process	helicase activity	biological_process
Mai_chr5_1	8968	AT3G19210	catalytic activity	helicase activity	molecular_function
Mai_chr5_1	8968	AT3G19210	protein binding	protein binding	molecular_function
Mai_chr5_1	8968	AT3G19210	binding	protein binding	molecular_function
Mai_chr5_1	8968	AT3G19210	nucleotide binding	ATP binding	molecular_function
Mai_chr5_1	8968	AT3G19210	binding	ATP binding	molecular_function
Mai_chr5_1	8968	AT3G19210	cell	nucleus	cellular_component
Mai_chr5_1	8968	AT3G19210	nucleus	nucleus	cellular_component
Mai_chr5_1	8968	AT3G19210	intracellular	nucleus	cellular_component
Mai_chr5_1	8968	AT3G19210	response to stress	DNA repair	biological_process
Mai_chr5_1	8968	AT3G19210	DNA metabolic process	DNA repair	biological_process
Mai_chr5_1	8968	AT3G19210	metabolic process	DNA repair	biological_process
Mai_chr5_1	8968	AT3G19210	nucleobase-containing compound metabolic process	DNA repair	biological_process
Mai_chr5_1	8968	AT3G19210	cellular process	DNA repair	biological_process
Mai_chr5_1	8968	AT3G19210	response to stress	double-strand break repair	biological_process
Mai_chr5_1	8968	AT3G19210	DNA metabolic process	double-strand break repair	biological_process
Mai_chr5_1	8968	AT3G19210	metabolic process	double-strand break repair	biological_process
Mai_chr5_1	8968	AT3G19210	nucleobase-containing compound metabolic process	double-strand break repair	biological_process
Mai_chr5_1	8968	AT3G19210	cellular process	double-strand break repair	biological_process
Mai_chr5_1	8968	AT3G19210	DNA metabolic process	DNA recombination	biological_process
Mai_chr5_1	8968	AT3G19210	metabolic process	DNA recombination	biological_process
Mai_chr5_1	8968	AT3G19210	nucleobase-containing compound metabolic process	DNA recombination	biological_process
Mai_chr5_1	8968	AT3G19210	cellular process	DNA recombination	biological_process
Mai_chr5_1	8968	AT3G19210	biosynthetic process	regulation of transcription, DNA-dependent	biological_process
Mai_chr5_1	8968	AT3G19210	metabolic process	regulation of transcription, DNA-dependent	biological_process
Mai_chr5_1	8968	AT3G19210	nucleobase-containing compound metabolic process	regulation of transcription, DNA-dependent	biological_process
Mai_chr5_1	8968	AT3G19210	cellular process	regulation of transcription, DNA-dependent	biological_process
Mai_chr5_1	8968	AT3G19210	reproduction	meiosis	biological_process
Mai_chr5_1	8968	AT3G19210	cellular component organization	meiosis	biological_process
Mai_chr5_1	8968	AT3G19210	cellular process	meiosis	biological_process
Mai_chr5_1	8968	AT3G19210	cell cycle	meiosis	biological_process
Mai_chr5_1	8968	AT3G19210	reproduction	synapsis	biological_process
Mai_chr5_1	8968	AT3G19210	cellular component organization	synapsis	biological_process
Mai_chr5_1	8968	AT3G19210	cellular process	synapsis	biological_process
Mai_chr5_1	8968	AT3G19210	cell cycle	synapsis	biological_process
Mai_chr5_1	8968	AT3G19210	reproduction	reciprocal meiotic recombination	biological_process
Mai_chr5_1	8968	AT3G19210	cellular component organization	reciprocal meiotic recombination	biological_process
Mai_chr5_1	8968	AT3G19210	DNA metabolic process	reciprocal meiotic recombination	biological_process
Mai_chr5_1	8968	AT3G19210	metabolic process	reciprocal meiotic recombination	biological_process
Mai_chr5_1	8968	AT3G19210	nucleobase-containing compound metabolic process	reciprocal meiotic recombination	biological_process
Mai_chr5_1	8968	AT3G19210	cellular process	reciprocal meiotic recombination	biological_process
Mai_chr5_1	8968	AT3G19210	cell cycle	reciprocal meiotic recombination	biological_process
Mai_chr5_1	8968	AT3G19210	reproduction	male meiosis	biological_process
Mai_chr5_1	8968	AT3G19210	cellular component organization	male meiosis	biological_process
Mai_chr5_1	8968	AT3G19210	cellular process	male meiosis	biological_process
Mai_chr5_1	8968	AT3G19210	cell cycle	male meiosis	biological_process
Mai_chr5_1	8968	AT3G19210	response to abiotic stimulus	response to ionizing radiation	biological_process
Mai_chr5_1	8968	AT3G19210	reproduction	vegetative to reproductive phase transition of meristem	biological_process
Mai_chr5_1	8968	AT3G19210	post-embryonic development	vegetative to reproductive phase transition of meristem	biological_process
Mai_chr5_1	8968	AT3G19210	multicellular organismal development	vegetative to reproductive phase transition of meristem	biological_process
Mai_chr5_1	8968	AT3G19210	response to abiotic stimulus	response to gamma radiation	biological_process
Mai_chr5_1	8968	AT3G19210	DNA metabolic process	somatic cell DNA recombination	biological_process
Mai_chr5_1	8968	AT3G19210	metabolic process	somatic cell DNA recombination	biological_process
Mai_chr5_1	8968	AT3G19210	nucleobase-containing compound metabolic process	somatic cell DNA recombination	biological_process
Mai_chr5_1	8968	AT3G19210	cellular process	somatic cell DNA recombination	biological_process
Mai_chr5_1	8968	AT3G19210	cellular component organization	regulation of telomere maintenance	biological_process
Mai_chr5_1	8968	AT3G19210	DNA metabolic process	regulation of telomere maintenance	biological_process
Mai_chr5_1	8968	AT3G19210	metabolic process	regulation of telomere maintenance	biological_process
Mai_chr5_1	8968	AT3G19210	nucleobase-containing compound metabolic process	regulation of telomere maintenance	biological_process
Mai_chr5_1	8968	AT3G19210	cellular process	regulation of telomere maintenance	biological_process
Mai_chr5_1	8968	AT3G19210	cellular component organization	telomere maintenance in response to DNA damage	biological_process
Mai_chr5_1	8968	AT3G19210	response to stress	telomere maintenance in response to DNA damage	biological_process
Mai_chr5_1	8968	AT3G19210	DNA metabolic process	telomere maintenance in response to DNA damage	biological_process
Mai_chr5_1	8968	AT3G19210	metabolic process	telomere maintenance in response to DNA damage	biological_process
Mai_chr5_1	8968	AT3G19210	nucleobase-containing compound metabolic process	telomere maintenance in response to DNA damage	biological_process
Mai_chr5_1	8968	AT3G19210	cellular process	telomere maintenance in response to DNA damage	biological_process
Mai_chr5_1	8968	AT3G19210	metabolic process	post-translational protein modification	biological_process
Mai_chr5_1	8968	AT3G19210	cellular protein modification process	post-translational protein modification	biological_process
Mai_chr5_1	8968	AT3G19210	protein metabolic process	post-translational protein modification	biological_process
Mai_chr5_1	8968	AT3G19210	cellular process	post-translational protein modification	biological_process
Mai_chr5_1	8968	AT3G19210	response to stress	double-strand break repair via synthesis-dependent strand annealing	biological_process
Mai_chr5_1	8968	AT3G19210	DNA metabolic process	double-strand break repair via synthesis-dependent strand annealing	biological_process
Mai_chr5_1	8968	AT3G19210	metabolic process	double-strand break repair via synthesis-dependent strand annealing	biological_process
Mai_chr5_1	8968	AT3G19210	nucleobase-containing compound metabolic process	double-strand break repair via synthesis-dependent strand annealing	biological_process
Mai_chr5_1	8968	AT3G19210	cellular process	double-strand break repair via synthesis-dependent strand annealing	biological_process
Mai_chr5_1	8968	AT3G19210	biosynthetic process	positive regulation of transcription, DNA-dependent	biological_process
Mai_chr5_1	8968	AT3G19210	metabolic process	positive regulation of transcription, DNA-dependent	biological_process
Mai_chr5_1	8968	AT3G19210	nucleobase-containing compound metabolic process	positive regulation of transcription, DNA-dependent	biological_process
Mai_chr5_1	8968	AT3G19210	cellular process	positive regulation of transcription, DNA-dependent	biological_process
Mai_chr3_5	5492	AT3G27980	metabolic process	enzyme inhibitor activity	biological_process
Mai_chr3_5	5492	AT3G27980	catalytic activity	enzyme inhibitor activity	molecular_function
Mai_chr3_5	5492	AT3G27980	external encapsulating structure	cell wall	cellular_component
Mai_chr3_5	5492	AT3G27980	cell	cell wall	cellular_component
Mai_chr3_5	5492	AT3G27980	cell wall	cell wall	cellular_component
Mai_chr3_5	5492	AT3G27980	external encapsulating structure	plant-type cell wall	cellular_component
Mai_chr3_5	5492	AT3G27980	cell	plant-type cell wall	cellular_component
Mai_chr3_5	5492	AT3G27980	cell wall	plant-type cell wall	cellular_component
Mai_chr3_5	5492	AT3G27980	membrane	membrane	cellular_component
Mai_chr3_5	5492	AT3G27980	hydrolase activity	pectinesterase activity	molecular_function
Mai_chr3_5	5492	AT3G27980	metabolic process	pectinesterase activity	biological_process
Mai_chr3_5	5492	AT3G27980	catalytic activity	pectinesterase activity	molecular_function
Mai_chr3_5	5492	AT3G27980	cellular component organization	cell wall modification	biological_process
Mai_chr3_5	5492	AT3G27980	cellular process	cell wall modification	biological_process
Mai_chr1_1	10134	AT3G52500	metabolic process	polysaccharide biosynthetic process	biological_process
Mai_chr1_1	10134	AT3G52500	biosynthetic process	polysaccharide biosynthetic process	biological_process
Mai_chr1_1	10134	AT3G52500	carbohydrate metabolic process	polysaccharide biosynthetic process	biological_process
Mai_chr1_1	10134	AT3G52500	metabolic process	aspartic-type endopeptidase activity	biological_process
Mai_chr1_1	10134	AT3G52500	protein metabolic process	aspartic-type endopeptidase activity	biological_process
Mai_chr1_1	10134	AT3G52500	extracellular region	extracellular region	cellular_component
Mai_chr1_1	10134	AT3G52500	external encapsulating structure	cell wall	cellular_component
Mai_chr1_1	10134	AT3G52500	cell	cell wall	cellular_component
Mai_chr1_1	10134	AT3G52500	cell wall	cell wall	cellular_component
Mai_chr1_1	10134	AT3G52500	metabolic process	proteolysis	biological_process
Mai_chr1_1	10134	AT3G52500	protein metabolic process	proteolysis	biological_process
Mai_chr1_1	10134	AT3G52500	metabolic process	glycine catabolic process	biological_process
Mai_chr1_1	10134	AT3G52500	cellular process	glycine catabolic process	biological_process
Mai_chr1_1	10134	AT3G52500	catabolic process	glycine catabolic process	biological_process
Mai_chr1_1	10134	AT3G52500	external encapsulating structure	plant-type cell wall	cellular_component
Mai_chr1_1	10134	AT3G52500	cell	plant-type cell wall	cellular_component
Mai_chr1_1	10134	AT3G52500	cell wall	plant-type cell wall	cellular_component
Mai_chr1_1	10134	AT3G52500	membrane	membrane	cellular_component
Mai_chr3_2	10276	AT3G54560	intracellular	nucleosome	cellular_component
Mai_chr3_2	10276	AT3G54560	cell	nucleosome	cellular_component
Mai_chr3_2	10276	AT3G54560	DNA binding	DNA binding	molecular_function
Mai_chr3_2	10276	AT3G54560	binding	DNA binding	molecular_function
Mai_chr3_2	10276	AT3G54560	nucleic acid binding	DNA binding	molecular_function
Mai_chr3_2	10276	AT3G54560	protein binding	protein binding	molecular_function
Mai_chr3_2	10276	AT3G54560	binding	protein binding	molecular_function
Mai_chr3_2	10276	AT3G54560	cell	nucleus	cellular_component
Mai_chr3_2	10276	AT3G54560	nucleus	nucleus	cellular_component
Mai_chr3_2	10276	AT3G54560	intracellular	nucleus	cellular_component
Mai_chr3_2	10276	AT3G54560	cellular component organization	chromatin remodeling	biological_process
Mai_chr3_2	10276	AT3G54560	cellular process	chromatin remodeling	biological_process
Mai_chr3_2	10276	AT3G54560	post-embryonic development	flower development	biological_process
Mai_chr3_2	10276	AT3G54560	flower development	flower development	biological_process
Mai_chr3_2	10276	AT3G54560	multicellular organismal development	flower development	biological_process
Mai_chr3_2	10276	AT3G54560	post-embryonic development	regulation of flower development	biological_process
Mai_chr3_2	10276	AT3G54560	flower development	regulation of flower development	biological_process
Mai_chr3_2	10276	AT3G54560	multicellular organismal development	regulation of flower development	biological_process
Mai_chr3_2	10276	AT3G54560	metabolic process	regulation of gene expression	biological_process
Mai_chr3_2	10276	AT3G54560	response to abiotic stimulus	detection of temperature stimulus	biological_process
Mai_chr3_2	10276	AT3G54560	response to external stimulus	detection of temperature stimulus	biological_process
Mai_chr3_2	10276	AT3G54560	response to stress	defense response to bacterium	biological_process
Mai_chr3_2	10276	AT3G54560	response to biotic stimulus	defense response to bacterium	biological_process
Mai_chr3_2	10276	AT3G54560	response to external stimulus	defense response to bacterium	biological_process
Mai_chr3_2	10276	AT3G54560	DNA metabolic process	regulation of DNA methylation	biological_process
Mai_chr3_2	10276	AT3G54560	regulation of gene expression, epigenetic	regulation of DNA methylation	biological_process
Mai_chr3_2	10276	AT3G54560	metabolic process	regulation of DNA methylation	biological_process
Mai_chr3_2	10276	AT3G54560	nucleobase-containing compound metabolic process	regulation of DNA methylation	biological_process
Mai_chr3_2	10276	AT3G54560	cellular process	regulation of DNA methylation	biological_process
Mai_chr10_1	10320	AT3G55180	catalytic activity	catalytic activity	molecular_function
Mai_chr10_1	10320	AT3G55190	catalytic activity	catalytic activity	molecular_function
Mai_chr10_1	10320	AT3G55190	cytoplasm	cytoplasm	cellular_component
Mai_chr10_1	10320	AT3G55190	cell	cytoplasm	cellular_component
Mai_chr10_1	10320	AT3G55190	intracellular	cytoplasm	cellular_component
Mai_chr10_1	10320	AT3G55190	cellular process	glycerol biosynthetic process	biological_process
Mai_chr10_1	10320	AT3G55190	cellular component organization	plant-type cell wall modification	biological_process
Mai_chr10_1	10320	AT3G55190	cellular process	plant-type cell wall modification	biological_process
Mai_chr6_1	10908	AT3G63480	motor activity	microtubule motor activity	molecular_function
Mai_chr6_1	10908	AT3G63480	hydrolase activity	microtubule motor activity	molecular_function
Mai_chr6_1	10908	AT3G63480	metabolic process	microtubule motor activity	biological_process
Mai_chr6_1	10908	AT3G63480	catalytic activity	microtubule motor activity	molecular_function
Mai_chr6_1	10908	AT3G63480	cytoplasm	cytoplasm	cellular_component
Mai_chr6_1	10908	AT3G63480	cell	cytoplasm	cellular_component
Mai_chr6_1	10908	AT3G63480	intracellular	cytoplasm	cellular_component
Mai_chr6_1	10908	AT3G63480	DNA metabolic process	DNA-dependent DNA replication	biological_process
Mai_chr6_1	10908	AT3G63480	biosynthetic process	DNA-dependent DNA replication	biological_process
Mai_chr6_1	10908	AT3G63480	metabolic process	DNA-dependent DNA replication	biological_process
Mai_chr6_1	10908	AT3G63480	nucleobase-containing compound metabolic process	DNA-dependent DNA replication	biological_process
Mai_chr6_1	10908	AT3G63480	cellular process	DNA-dependent DNA replication	biological_process
Mai_chr6_1	10908	AT3G63480	cellular process	microtubule-based movement	biological_process
Mai_chr4_1	5437	AT4G03080	hydrolase activity	phosphoprotein phosphatase activity	molecular_function
Mai_chr4_1	5437	AT4G03080	catalytic activity	phosphoprotein phosphatase activity	molecular_function
Mai_chr4_1	5437	AT4G03080	cellular process	phosphoprotein phosphatase activity	biological_process
Mai_chr4_1	5437	AT4G03080	hydrolase activity	protein serine/threonine phosphatase activity	molecular_function
Mai_chr4_1	5437	AT4G03080	catalytic activity	protein serine/threonine phosphatase activity	molecular_function
Mai_chr4_1	5437	AT4G03080	cellular process	protein serine/threonine phosphatase activity	biological_process
Mai_chr4_1	5437	AT4G03080	binding	iron ion binding	molecular_function
Mai_chr4_1	5437	AT4G03080	protein binding	protein binding	molecular_function
Mai_chr4_1	5437	AT4G03080	binding	protein binding	molecular_function
Mai_chr4_1	5437	AT4G03080	cell	nucleus	cellular_component
Mai_chr4_1	5437	AT4G03080	nucleus	nucleus	cellular_component
Mai_chr4_1	5437	AT4G03080	intracellular	nucleus	cellular_component
Mai_chr4_1	5437	AT4G03080	membrane	plasma membrane	cellular_component
Mai_chr4_1	5437	AT4G03080	cell	plasma membrane	cellular_component
Mai_chr4_1	5437	AT4G03080	plasma membrane	plasma membrane	cellular_component
Mai_chr4_1	5437	AT4G03080	hydrolase activity	hydrolase activity	molecular_function
Mai_chr4_1	5437	AT4G03080	catalytic activity	hydrolase activity	molecular_function
Mai_chr4_1	5437	AT4G03080	binding	manganese ion binding	molecular_function
Mai_chr3_5	5492	AT4G03930	metabolic process	enzyme inhibitor activity	biological_process
Mai_chr3_5	5492	AT4G03930	catalytic activity	enzyme inhibitor activity	molecular_function
Mai_chr3_5	5492	AT4G03930	extracellular region	extracellular region	cellular_component
Mai_chr3_5	5492	AT4G03930	external encapsulating structure	cell wall	cellular_component
Mai_chr3_5	5492	AT4G03930	cell	cell wall	cellular_component
Mai_chr3_5	5492	AT4G03930	cell wall	cell wall	cellular_component
Mai_chr3_5	5492	AT4G03930	external encapsulating structure	plant-type cell wall	cellular_component
Mai_chr3_5	5492	AT4G03930	cell	plant-type cell wall	cellular_component
Mai_chr3_5	5492	AT4G03930	cell wall	plant-type cell wall	cellular_component
Mai_chr3_5	5492	AT4G03930	response to stress	vernalization response	biological_process
Mai_chr3_5	5492	AT4G03930	response to abiotic stimulus	vernalization response	biological_process
Mai_chr3_5	5492	AT4G03930	hydrolase activity	pectinesterase activity	molecular_function
Mai_chr3_5	5492	AT4G03930	metabolic process	pectinesterase activity	biological_process
Mai_chr3_5	5492	AT4G03930	catalytic activity	pectinesterase activity	molecular_function
Mai_chr3_5	5492	AT4G03930	cellular component organization	cell wall modification	biological_process
Mai_chr3_5	5492	AT4G03930	cellular process	cell wall modification	biological_process
Mai_chr3_1	6157	AT4G15510	protein binding	protein binding	molecular_function
Mai_chr3_1	6157	AT4G15510	binding	protein binding	molecular_function
Mai_chr3_1	6157	AT4G15510	cytoplasm	chloroplast	cellular_component
Mai_chr3_1	6157	AT4G15510	cell	chloroplast	cellular_component
Mai_chr3_1	6157	AT4G15510	intracellular	chloroplast	cellular_component
Mai_chr3_1	6157	AT4G15510	plastid	chloroplast	cellular_component
Mai_chr3_1	6157	AT4G15510	membrane	chloroplast thylakoid membrane	cellular_component
Mai_chr3_1	6157	AT4G15510	cytoplasm	chloroplast thylakoid membrane	cellular_component
Mai_chr3_1	6157	AT4G15510	cell	chloroplast thylakoid membrane	cellular_component
Mai_chr3_1	6157	AT4G15510	intracellular	chloroplast thylakoid membrane	cellular_component
Mai_chr3_1	6157	AT4G15510	thylakoid	chloroplast thylakoid membrane	cellular_component
Mai_chr3_1	6157	AT4G15510	plastid	chloroplast thylakoid membrane	cellular_component
Mai_chr3_1	6157	AT4G15510	cytoplasm	chloroplast thylakoid lumen	cellular_component
Mai_chr3_1	6157	AT4G15510	cell	chloroplast thylakoid lumen	cellular_component
Mai_chr3_1	6157	AT4G15510	intracellular	chloroplast thylakoid lumen	cellular_component
Mai_chr3_1	6157	AT4G15510	thylakoid	chloroplast thylakoid lumen	cellular_component
Mai_chr3_1	6157	AT4G15510	plastid	chloroplast thylakoid lumen	cellular_component
Mai_chr3_1	6157	AT4G15510	cytoplasm	chloroplast stroma	cellular_component
Mai_chr3_1	6157	AT4G15510	cell	chloroplast stroma	cellular_component
Mai_chr3_1	6157	AT4G15510	intracellular	chloroplast stroma	cellular_component
Mai_chr3_1	6157	AT4G15510	plastid	chloroplast stroma	cellular_component
Mai_chr3_1	6157	AT4G15510	cell	thylakoid	cellular_component
Mai_chr3_1	6157	AT4G15510	intracellular	thylakoid	cellular_component
Mai_chr3_1	6157	AT4G15510	thylakoid	thylakoid	cellular_component
Mai_chr3_1	6157	AT4G15510	membrane	oxygen evolving complex	cellular_component
Mai_chr3_1	6157	AT4G15510	cell	oxygen evolving complex	cellular_component
Mai_chr3_1	6157	AT4G15510	intracellular	oxygen evolving complex	cellular_component
Mai_chr3_1	6157	AT4G15510	thylakoid	oxygen evolving complex	cellular_component
Mai_chr3_1	6157	AT4G15510	membrane	membrane	cellular_component
Mai_chr3_1	6157	AT4G15510	membrane	chloroplast photosystem II	cellular_component
Mai_chr3_1	6157	AT4G15510	cytoplasm	chloroplast photosystem II	cellular_component
Mai_chr3_1	6157	AT4G15510	cell	chloroplast photosystem II	cellular_component
Mai_chr3_1	6157	AT4G15510	intracellular	chloroplast photosystem II	cellular_component
Mai_chr3_1	6157	AT4G15510	thylakoid	chloroplast photosystem II	cellular_component
Mai_chr3_1	6157	AT4G15510	plastid	chloroplast photosystem II	cellular_component
Mai_chr3_1	6157	AT4G15510	cell	thylakoid lumen	cellular_component
Mai_chr3_1	6157	AT4G15510	intracellular	thylakoid lumen	cellular_component
Mai_chr3_1	6157	AT4G15510	thylakoid	thylakoid lumen	cellular_component
Mai_chr3_1	6157	AT4G15510	cellular component organization	photosystem I assembly	biological_process
Mai_chr3_1	6157	AT4G15510	metabolic process	photosystem I assembly	biological_process
Mai_chr3_1	6157	AT4G15510	generation of precursor metabolites and energy	photosystem I assembly	biological_process
Mai_chr3_1	6157	AT4G15510	cellular process	photosystem I assembly	biological_process
Mai_chr3_1	6157	AT4G15510	photosynthesis	photosystem I assembly	biological_process
Mai_chr6_3	3239	AT4G20460	metabolic process	catalytic activity	biological_process
Mai_chr6_3	3239	AT4G20460	catalytic activity	catalytic activity	molecular_function
Mai_chr6_3	3239	AT4G20460	metabolic process	UDP-glucose 4-epimerase activity	biological_process
Mai_chr6_3	3239	AT4G20460	catalytic activity	UDP-glucose 4-epimerase activity	molecular_function
Mai_chr6_3	3239	AT4G20460	cytoplasm	Golgi apparatus	cellular_component
Mai_chr6_3	3239	AT4G20460	cell	Golgi apparatus	cellular_component
Mai_chr6_3	3239	AT4G20460	intracellular	Golgi apparatus	cellular_component
Mai_chr6_3	3239	AT4G20460	Golgi apparatus	Golgi apparatus	cellular_component
Mai_chr6_3	3239	AT4G20460	carbohydrate metabolic process	galactose metabolic process	biological_process
Mai_chr6_3	3239	AT4G20460	metabolic process	galactose metabolic process	biological_process
Mai_chr6_3	3239	AT4G20460	transport	amino acid transport	biological_process
Mai_chr6_3	3239	AT4G20460	metabolic process	nucleotide-sugar metabolic process	biological_process
Mai_chr6_3	3239	AT4G20460	nucleobase-containing compound metabolic process	nucleotide-sugar metabolic process	biological_process
Mai_chr6_3	3239	AT4G20460	cellular process	nucleotide-sugar metabolic process	biological_process
Mai_chr6_3	3239	AT4G20460	metabolic process	cellular metabolic process	biological_process
Mai_chr6_3	3239	AT4G20460	cellular process	cellular metabolic process	biological_process
Mai_chr7_1	7590	AT4G37380	cytoplasm	mitochondrion	cellular_component
Mai_chr7_1	7590	AT4G37380	cell	mitochondrion	cellular_component
Mai_chr7_1	7590	AT4G37380	mitochondrion	mitochondrion	cellular_component
Mai_chr7_1	7590	AT4G37380	intracellular	mitochondrion	cellular_component
Mai_chr7_1	7590	AT4G37380	metabolic process	fatty acid catabolic process	biological_process
Mai_chr7_1	7590	AT4G37380	catabolic process	fatty acid catabolic process	biological_process
Mai_chr7_1	7590	AT4G37380	cellular process	fatty acid catabolic process	biological_process
Mai_chr7_1	7590	AT4G37380	lipid metabolic process	fatty acid catabolic process	biological_process
Mai_chr2_1	1548	AT5G16660	cytoplasm	chloroplast	cellular_component
Mai_chr2_1	1548	AT5G16660	cell	chloroplast	cellular_component
Mai_chr2_1	1548	AT5G16660	intracellular	chloroplast	cellular_component
Mai_chr2_1	1548	AT5G16660	plastid	chloroplast	cellular_component
Mai_chr2_1	1548	AT5G16660	membrane	chloroplast thylakoid membrane	cellular_component
Mai_chr2_1	1548	AT5G16660	cytoplasm	chloroplast thylakoid membrane	cellular_component
Mai_chr2_1	1548	AT5G16660	cell	chloroplast thylakoid membrane	cellular_component
Mai_chr2_1	1548	AT5G16660	intracellular	chloroplast thylakoid membrane	cellular_component
Mai_chr2_1	1548	AT5G16660	thylakoid	chloroplast thylakoid membrane	cellular_component
Mai_chr2_1	1548	AT5G16660	plastid	chloroplast thylakoid membrane	cellular_component
Mai_chr2_1	1548	AT5G16660	cytoplasm	plastid	cellular_component
Mai_chr2_1	1548	AT5G16660	cell	plastid	cellular_component
Mai_chr2_1	1548	AT5G16660	intracellular	plastid	cellular_component
Mai_chr2_1	1548	AT5G16660	plastid	plastid	cellular_component
Mai_chr2_1	1548	AT5G16660	cytoplasm	chloroplast envelope	cellular_component
Mai_chr2_1	1548	AT5G16660	cell	chloroplast envelope	cellular_component
Mai_chr2_1	1548	AT5G16660	intracellular	chloroplast envelope	cellular_component
Mai_chr2_1	1548	AT5G16660	plastid	chloroplast envelope	cellular_component
Mai_chr2_1	1548	AT5G16660	membrane	membrane	cellular_component
Mai_chr4_5	1563	AT5G16810	cytoplasm	chloroplast	cellular_component
Mai_chr4_5	1563	AT5G16810	cell	chloroplast	cellular_component
Mai_chr4_5	1563	AT5G16810	intracellular	chloroplast	cellular_component
Mai_chr4_5	1563	AT5G16810	plastid	chloroplast	cellular_component
Mai_chr4_2	1795	AT5G19370	cytoplasm	chloroplast	cellular_component
Mai_chr4_2	1795	AT5G19370	cell	chloroplast	cellular_component
Mai_chr4_2	1795	AT5G19370	intracellular	chloroplast	cellular_component
Mai_chr4_2	1795	AT5G19370	plastid	chloroplast	cellular_component
Mai_chr4_2	1795	AT5G19370	catalytic activity	isomerase activity	molecular_function
Mai_chr10_4	1878	AT5G20320	cellular process	mitotic cell cycle	biological_process
Mai_chr10_4	1878	AT5G20320	cell cycle	mitotic cell cycle	biological_process
Mai_chr10_4	1878	AT5G20320	metabolic process	mRNA splicing, via spliceosome	biological_process
Mai_chr10_4	1878	AT5G20320	nucleobase-containing compound metabolic process	mRNA splicing, via spliceosome	biological_process
Mai_chr10_4	1878	AT5G20320	cellular process	mRNA splicing, via spliceosome	biological_process
Mai_chr10_4	1878	AT5G20320	binding	nucleic acid binding	molecular_function
Mai_chr10_4	1878	AT5G20320	nucleic acid binding	nucleic acid binding	molecular_function
Mai_chr10_4	1878	AT5G20320	binding	DNA binding	molecular_function
Mai_chr10_4	1878	AT5G20320	nucleic acid binding	DNA binding	molecular_function
Mai_chr10_4	1878	AT5G20320	RNA binding	RNA binding	molecular_function
Mai_chr10_4	1878	AT5G20320	binding	RNA binding	molecular_function
Mai_chr10_4	1878	AT5G20320	nucleic acid binding	RNA binding	molecular_function
Mai_chr10_4	1878	AT5G20320	RNA binding	double-stranded RNA binding	molecular_function
Mai_chr10_4	1878	AT5G20320	binding	double-stranded RNA binding	molecular_function
Mai_chr10_4	1878	AT5G20320	nucleic acid binding	double-stranded RNA binding	molecular_function
Mai_chr10_4	1878	AT5G20320	hydrolase activity	helicase activity	molecular_function
Mai_chr10_4	1878	AT5G20320	metabolic process	helicase activity	biological_process
Mai_chr10_4	1878	AT5G20320	catalytic activity	helicase activity	molecular_function
Mai_chr10_4	1878	AT5G20320	hydrolase activity	ribonuclease III activity	molecular_function
Mai_chr10_4	1878	AT5G20320	metabolic process	ribonuclease III activity	biological_process
Mai_chr10_4	1878	AT5G20320	nucleobase-containing compound metabolic process	ribonuclease III activity	biological_process
Mai_chr10_4	1878	AT5G20320	catalytic activity	ribonuclease III activity	molecular_function
Mai_chr10_4	1878	AT5G20320	nuclease activity	ribonuclease III activity	molecular_function
Mai_chr10_4	1878	AT5G20320	cellular process	ribonuclease III activity	biological_process
Mai_chr10_4	1878	AT5G20320	protein binding	protein binding	molecular_function
Mai_chr10_4	1878	AT5G20320	binding	protein binding	molecular_function
Mai_chr10_4	1878	AT5G20320	binding	ATP binding	molecular_function
Mai_chr10_4	1878	AT5G20320	cell	intracellular	cellular_component
Mai_chr10_4	1878	AT5G20320	intracellular	intracellular	cellular_component
Mai_chr10_4	1878	AT5G20320	cell	nucleus	cellular_component
Mai_chr10_4	1878	AT5G20320	nucleus	nucleus	cellular_component
Mai_chr10_4	1878	AT5G20320	intracellular	nucleus	cellular_component
Mai_chr10_4	1878	AT5G20320	DNA metabolic process	DNA methylation	biological_process
Mai_chr10_4	1878	AT5G20320	regulation of gene expression, epigenetic	DNA methylation	biological_process
Mai_chr10_4	1878	AT5G20320	metabolic process	DNA methylation	biological_process
Mai_chr10_4	1878	AT5G20320	nucleobase-containing compound metabolic process	DNA methylation	biological_process
Mai_chr10_4	1878	AT5G20320	cellular process	DNA methylation	biological_process
Mai_chr10_4	1878	AT5G20320	biosynthetic process	chromatin silencing	biological_process
Mai_chr10_4	1878	AT5G20320	regulation of gene expression, epigenetic	chromatin silencing	biological_process
Mai_chr10_4	1878	AT5G20320	metabolic process	chromatin silencing	biological_process
Mai_chr10_4	1878	AT5G20320	nucleobase-containing compound metabolic process	chromatin silencing	biological_process
Mai_chr10_4	1878	AT5G20320	cellular process	chromatin silencing	biological_process
Mai_chr10_4	1878	AT5G20320	biosynthetic process	DNA-dependent transcription, termination	biological_process
Mai_chr10_4	1878	AT5G20320	metabolic process	DNA-dependent transcription, termination	biological_process
Mai_chr10_4	1878	AT5G20320	nucleobase-containing compound metabolic process	DNA-dependent transcription, termination	biological_process
Mai_chr10_4	1878	AT5G20320	cellular process	DNA-dependent transcription, termination	biological_process
Mai_chr10_4	1878	AT5G20320	biosynthetic process	regulation of transcription, DNA-dependent	biological_process
Mai_chr10_4	1878	AT5G20320	metabolic process	regulation of transcription, DNA-dependent	biological_process
Mai_chr10_4	1878	AT5G20320	nucleobase-containing compound metabolic process	regulation of transcription, DNA-dependent	biological_process
Mai_chr10_4	1878	AT5G20320	cellular process	regulation of transcription, DNA-dependent	biological_process
Mai_chr10_4	1878	AT5G20320	metabolic process	RNA processing	biological_process
Mai_chr10_4	1878	AT5G20320	nucleobase-containing compound metabolic process	RNA processing	biological_process
Mai_chr10_4	1878	AT5G20320	cellular process	RNA processing	biological_process
Mai_chr10_4	1878	AT5G20320	cell communication	cell-cell signaling	biological_process
Mai_chr10_4	1878	AT5G20320	cell-cell signaling	cell-cell signaling	biological_process
Mai_chr10_4	1878	AT5G20320	cellular process	cell-cell signaling	biological_process
Mai_chr10_4	1878	AT5G20320	hydrolase activity	ATP-dependent helicase activity	molecular_function
Mai_chr10_4	1878	AT5G20320	metabolic process	ATP-dependent helicase activity	biological_process
Mai_chr10_4	1878	AT5G20320	nucleobase-containing compound metabolic process	ATP-dependent helicase activity	biological_process
Mai_chr10_4	1878	AT5G20320	catalytic activity	ATP-dependent helicase activity	molecular_function
Mai_chr10_4	1878	AT5G20320	cellular process	ATP-dependent helicase activity	biological_process
Mai_chr10_4	1878	AT5G20320	response to stress	virus induced gene silencing	biological_process
Mai_chr10_4	1878	AT5G20320	response to biotic stimulus	virus induced gene silencing	biological_process
Mai_chr10_4	1878	AT5G20320	response to external stimulus	virus induced gene silencing	biological_process
Mai_chr10_4	1878	AT5G20320	response to abiotic stimulus	photomorphogenesis	biological_process
Mai_chr10_4	1878	AT5G20320	post-embryonic development	photomorphogenesis	biological_process
Mai_chr10_4	1878	AT5G20320	multicellular organismal development	photomorphogenesis	biological_process
Mai_chr10_4	1878	AT5G20320	reproduction	embryo development ending in seed dormancy	biological_process
Mai_chr10_4	1878	AT5G20320	post-embryonic development	embryo development ending in seed dormancy	biological_process
Mai_chr10_4	1878	AT5G20320	multicellular organismal development	embryo development ending in seed dormancy	biological_process
Mai_chr10_4	1878	AT5G20320	embryo development	embryo development ending in seed dormancy	biological_process
Mai_chr10_4	1878	AT5G20320	post-embryonic development	seed germination	biological_process
Mai_chr10_4	1878	AT5G20320	multicellular organismal development	seed germination	biological_process
Mai_chr10_4	1878	AT5G20320	reproduction	regulation of flower development	biological_process
Mai_chr10_4	1878	AT5G20320	post-embryonic development	regulation of flower development	biological_process
Mai_chr10_4	1878	AT5G20320	flower development	regulation of flower development	biological_process
Mai_chr10_4	1878	AT5G20320	multicellular organismal development	regulation of flower development	biological_process
Mai_chr10_4	1878	AT5G20320	anatomical structure morphogenesis	meristem structural organization	biological_process
Mai_chr10_4	1878	AT5G20320	multicellular organismal development	meristem structural organization	biological_process
Mai_chr10_4	1878	AT5G20320	post-embryonic development	vegetative phase change	biological_process
Mai_chr10_4	1878	AT5G20320	multicellular organismal development	vegetative phase change	biological_process
Mai_chr10_4	1878	AT5G20320	reproduction	seed dormancy process	biological_process
Mai_chr10_4	1878	AT5G20320	post-embryonic development	seed dormancy process	biological_process
Mai_chr10_4	1878	AT5G20320	multicellular organismal development	seed dormancy process	biological_process
Mai_chr10_4	1878	AT5G20320	signal transduction	sugar mediated signaling pathway	biological_process
Mai_chr10_4	1878	AT5G20320	cell communication	sugar mediated signaling pathway	biological_process
Mai_chr10_4	1878	AT5G20320	cellular process	sugar mediated signaling pathway	biological_process
Mai_chr10_4	1878	AT5G20320	DNA metabolic process	maintenance of DNA methylation	biological_process
Mai_chr10_4	1878	AT5G20320	regulation of gene expression, epigenetic	maintenance of DNA methylation	biological_process
Mai_chr10_4	1878	AT5G20320	metabolic process	maintenance of DNA methylation	biological_process
Mai_chr10_4	1878	AT5G20320	nucleobase-containing compound metabolic process	maintenance of DNA methylation	biological_process
Mai_chr10_4	1878	AT5G20320	cellular process	maintenance of DNA methylation	biological_process
Mai_chr10_4	1878	AT5G20320	reproduction	vegetative to reproductive phase transition of meristem	biological_process
Mai_chr10_4	1878	AT5G20320	post-embryonic development	vegetative to reproductive phase transition of meristem	biological_process
Mai_chr10_4	1878	AT5G20320	multicellular organismal development	vegetative to reproductive phase transition of meristem	biological_process
Mai_chr10_4	1878	AT5G20320	regulation of gene expression, epigenetic	production of ta-siRNAs involved in RNA interference	biological_process
Mai_chr10_4	1878	AT5G20320	metabolic process	production of ta-siRNAs involved in RNA interference	biological_process
Mai_chr10_4	1878	AT5G20320	nucleobase-containing compound metabolic process	production of ta-siRNAs involved in RNA interference	biological_process
Mai_chr10_4	1878	AT5G20320	cellular process	production of ta-siRNAs involved in RNA interference	biological_process
Mai_chr10_4	1878	AT5G20320	regulation of gene expression, epigenetic	production of lsiRNA involved in RNA interference	biological_process
Mai_chr10_4	1878	AT5G20320	metabolic process	production of lsiRNA involved in RNA interference	biological_process
Mai_chr10_4	1878	AT5G20320	nucleobase-containing compound metabolic process	production of lsiRNA involved in RNA interference	biological_process
Mai_chr10_4	1878	AT5G20320	cellular process	production of lsiRNA involved in RNA interference	biological_process
Mai_chr10_4	1878	AT5G20320	metabolic process	protein ubiquitination	biological_process
Mai_chr10_4	1878	AT5G20320	cellular protein modification process	protein ubiquitination	biological_process
Mai_chr10_4	1878	AT5G20320	protein metabolic process	protein ubiquitination	biological_process
Mai_chr10_4	1878	AT5G20320	cellular process	protein ubiquitination	biological_process
Mai_chr10_4	1878	AT5G20320	cellular component organization	covalent chromatin modification	biological_process
Mai_chr10_4	1878	AT5G20320	cellular process	covalent chromatin modification	biological_process
Mai_chr10_4	1878	AT5G20320	hydrolase activity	hydrolase activity	molecular_function
Mai_chr10_4	1878	AT5G20320	metabolic process	hydrolase activity	biological_process
Mai_chr10_4	1878	AT5G20320	catalytic activity	hydrolase activity	molecular_function
Mai_chr10_4	1878	AT5G20320	hydrolase activity	endoribonuclease activity, producing 5'-phosphomonoesters	molecular_function
Mai_chr10_4	1878	AT5G20320	metabolic process	endoribonuclease activity, producing 5'-phosphomonoesters	biological_process
Mai_chr10_4	1878	AT5G20320	nucleobase-containing compound metabolic process	endoribonuclease activity, producing 5'-phosphomonoesters	biological_process
Mai_chr10_4	1878	AT5G20320	catalytic activity	endoribonuclease activity, producing 5'-phosphomonoesters	molecular_function
Mai_chr10_4	1878	AT5G20320	nuclease activity	endoribonuclease activity, producing 5'-phosphomonoesters	molecular_function
Mai_chr10_4	1878	AT5G20320	cellular process	endoribonuclease activity, producing 5'-phosphomonoesters	biological_process
Mai_chr10_4	1878	AT5G20320	regulation of gene expression, epigenetic	production of siRNA involved in RNA interference	biological_process
Mai_chr10_4	1878	AT5G20320	metabolic process	production of siRNA involved in RNA interference	biological_process
Mai_chr10_4	1878	AT5G20320	nucleobase-containing compound metabolic process	production of siRNA involved in RNA interference	biological_process
Mai_chr10_4	1878	AT5G20320	cellular process	production of siRNA involved in RNA interference	biological_process
Mai_chr10_4	1878	AT5G20320	metabolic process	gene silencing by RNA	biological_process
Mai_chr10_4	1878	AT5G20320	cellular process	gene silencing by RNA	biological_process
Mai_chr10_4	1878	AT5G20320	regulation of gene expression, epigenetic	production of miRNAs involved in gene silencing by miRNA	biological_process
Mai_chr10_4	1878	AT5G20320	metabolic process	production of miRNAs involved in gene silencing by miRNA	biological_process
Mai_chr10_4	1878	AT5G20320	nucleobase-containing compound metabolic process	production of miRNAs involved in gene silencing by miRNA	biological_process
Mai_chr10_4	1878	AT5G20320	cellular process	production of miRNAs involved in gene silencing by miRNA	biological_process
Mai_chr10_4	1878	AT5G20320	metabolic process	post-translational protein modification	biological_process
Mai_chr10_4	1878	AT5G20320	cellular protein modification process	post-translational protein modification	biological_process
Mai_chr10_4	1878	AT5G20320	protein metabolic process	post-translational protein modification	biological_process
Mai_chr10_4	1878	AT5G20320	cellular process	post-translational protein modification	biological_process
Mai_chr10_4	1878	AT5G20320	biosynthetic process	positive regulation of transcription, DNA-dependent	biological_process
Mai_chr10_4	1878	AT5G20320	metabolic process	positive regulation of transcription, DNA-dependent	biological_process
Mai_chr10_4	1878	AT5G20320	nucleobase-containing compound metabolic process	positive regulation of transcription, DNA-dependent	biological_process
Mai_chr10_4	1878	AT5G20320	cellular process	positive regulation of transcription, DNA-dependent	biological_process
Mai_chr10_4	1878	AT5G20320	response to stress	response to freezing	biological_process
Mai_chr10_4	1878	AT5G20320	response to abiotic stimulus	response to freezing	biological_process
Mai_chr10_4	1878	AT5G20320	response to stress	defense response to virus	biological_process
Mai_chr10_4	1878	AT5G20320	response to biotic stimulus	defense response to virus	biological_process
Mai_chr10_4	1878	AT5G20320	response to external stimulus	defense response to virus	biological_process
Mai_chr8_4	2271	AT5G25930	response to stress	respiratory burst involved in defense response	biological_process
Mai_chr8_4	2271	AT5G25930	metabolic process	respiratory burst involved in defense response	biological_process
Mai_chr8_4	2271	AT5G25930	metabolic process	protein kinase activity	biological_process
Mai_chr8_4	2271	AT5G25930	kinase activity	protein kinase activity	molecular_function
Mai_chr8_4	2271	AT5G25930	catalytic activity	protein kinase activity	molecular_function
Mai_chr8_4	2271	AT5G25930	cellular process	protein kinase activity	biological_process
Mai_chr8_4	2271	AT5G25930	transferase activity	protein kinase activity	molecular_function
Mai_chr8_4	2271	AT5G25930	metabolic process	protein serine/threonine kinase activity	biological_process
Mai_chr8_4	2271	AT5G25930	kinase activity	protein serine/threonine kinase activity	molecular_function
Mai_chr8_4	2271	AT5G25930	catalytic activity	protein serine/threonine kinase activity	molecular_function
Mai_chr8_4	2271	AT5G25930	cellular process	protein serine/threonine kinase activity	biological_process
Mai_chr8_4	2271	AT5G25930	transferase activity	protein serine/threonine kinase activity	molecular_function
Mai_chr8_4	2271	AT5G25930	membrane	plasma membrane	cellular_component
Mai_chr8_4	2271	AT5G25930	cell	plasma membrane	cellular_component
Mai_chr8_4	2271	AT5G25930	plasma membrane	plasma membrane	cellular_component
Mai_chr8_4	2271	AT5G25930	metabolic process	protein phosphorylation	biological_process
Mai_chr8_4	2271	AT5G25930	cellular process	protein phosphorylation	biological_process
Mai_chr8_4	2271	AT5G25930	cellular component organization	protein targeting to membrane	biological_process
Mai_chr8_4	2271	AT5G25930	transport	protein targeting to membrane	biological_process
Mai_chr8_4	2271	AT5G25930	response to endogenous stimulus	response to ethylene stimulus	biological_process
Mai_chr8_4	2271	AT5G25930	signal transduction	abscisic acid mediated signaling pathway	biological_process
Mai_chr8_4	2271	AT5G25930	cell communication	abscisic acid mediated signaling pathway	biological_process
Mai_chr8_4	2271	AT5G25930	response to endogenous stimulus	abscisic acid mediated signaling pathway	biological_process
Mai_chr8_4	2271	AT5G25930	cellular process	abscisic acid mediated signaling pathway	biological_process
Mai_chr8_4	2271	AT5G25930	response to endogenous stimulus	response to chitin	biological_process
Mai_chr8_4	2271	AT5G25930	death	regulation of plant-type hypersensitive response	biological_process
Mai_chr8_4	2271	AT5G25930	response to stress	regulation of plant-type hypersensitive response	biological_process
Mai_chr8_4	2271	AT5G25930	cell death	regulation of plant-type hypersensitive response	biological_process
Mai_chr8_4	2271	AT5G25930	cellular process	regulation of plant-type hypersensitive response	biological_process
Mai_chr8_4	2271	AT5G25930	membrane	membrane	cellular_component
Mai_chr8_4	2271	AT5G25930	metabolic process	kinase activity	biological_process
Mai_chr8_4	2271	AT5G25930	kinase activity	kinase activity	molecular_function
Mai_chr8_4	2271	AT5G25930	catalytic activity	kinase activity	molecular_function
Mai_chr8_4	2271	AT5G25930	cellular process	kinase activity	biological_process
Mai_chr8_4	2271	AT5G25930	transferase activity	kinase activity	molecular_function
Mai_chr8_4	2271	AT5G25930	metabolic process	transferase activity, transferring phosphorus-containing groups	biological_process
Mai_chr8_4	2271	AT5G25930	catalytic activity	transferase activity, transferring phosphorus-containing groups	molecular_function
Mai_chr8_4	2271	AT5G25930	transferase activity	transferase activity, transferring phosphorus-containing groups	molecular_function
Mai_chr8_4	2271	AT5G25930	signal transduction	intracellular signal transduction	biological_process
Mai_chr8_4	2271	AT5G25930	cell communication	intracellular signal transduction	biological_process
Mai_chr8_4	2271	AT5G25930	cellular process	intracellular signal transduction	biological_process
Mai_chr8_4	2271	AT5G25930	death	negative regulation of programmed cell death	biological_process
Mai_chr8_4	2271	AT5G25930	cell death	negative regulation of programmed cell death	biological_process
Mai_chr8_4	2271	AT5G25930	cellular process	negative regulation of programmed cell death	biological_process
Mai_chr8_4	2271	AT5G25930	response to stress	defense response by callose deposition	biological_process
Mai_chr6_3	3239	AT5G44480	metabolic process	catalytic activity	biological_process
Mai_chr6_3	3239	AT5G44480	catalytic activity	catalytic activity	molecular_function
Mai_chr6_3	3239	AT5G44480	metabolic process	UDP-glucose 4-epimerase activity	biological_process
Mai_chr6_3	3239	AT5G44480	catalytic activity	UDP-glucose 4-epimerase activity	molecular_function
Mai_chr6_3	3239	AT5G44480	cytoplasm	Golgi apparatus	cellular_component
Mai_chr6_3	3239	AT5G44480	cell	Golgi apparatus	cellular_component
Mai_chr6_3	3239	AT5G44480	intracellular	Golgi apparatus	cellular_component
Mai_chr6_3	3239	AT5G44480	Golgi apparatus	Golgi apparatus	cellular_component
Mai_chr6_3	3239	AT5G44480	carbohydrate metabolic process	galactose metabolic process	biological_process
Mai_chr6_3	3239	AT5G44480	metabolic process	galactose metabolic process	biological_process
Mai_chr6_3	3239	AT5G44480	metabolic process	nucleotide-sugar metabolic process	biological_process
Mai_chr6_3	3239	AT5G44480	nucleobase-containing compound metabolic process	nucleotide-sugar metabolic process	biological_process
Mai_chr6_3	3239	AT5G44480	cellular process	nucleotide-sugar metabolic process	biological_process
Mai_chr6_3	3239	AT5G44480	metabolic process	cellular metabolic process	biological_process
Mai_chr6_3	3239	AT5G44480	cellular process	cellular metabolic process	biological_process
Mai_chr2_2	3341	AT5G45600	cell	nucleus	cellular_component
Mai_chr2_2	3341	AT5G45600	nucleus	nucleus	cellular_component
Mai_chr2_2	3341	AT5G45600	intracellular	nucleus	cellular_component
Mai_chr2_2	3341	AT5G45600	biosynthetic process	regulation of transcription, DNA-dependent	biological_process
Mai_chr2_2	3341	AT5G45600	metabolic process	regulation of transcription, DNA-dependent	biological_process
Mai_chr2_2	3341	AT5G45600	nucleobase-containing compound metabolic process	regulation of transcription, DNA-dependent	biological_process
Mai_chr2_2	3341	AT5G45600	cellular process	regulation of transcription, DNA-dependent	biological_process
Mai_chr2_2	3341	AT5G45600	cytoplasm	chloroplast	cellular_component
Mai_chr2_2	3341	AT5G45600	cell	chloroplast	cellular_component
Mai_chr2_2	3341	AT5G45600	intracellular	chloroplast	cellular_component
Mai_chr2_2	3341	AT5G45600	plastid	chloroplast	cellular_component
Mai_chr2_2	3341	AT5G45600	post-embryonic development	vegetative to reproductive phase transition of meristem	biological_process
Mai_chr2_2	3341	AT5G45600	multicellular organismal development	vegetative to reproductive phase transition of meristem	biological_process
Mai_chr2_2	3341	AT5G45600	multicellular organismal development	regulation of timing of transition from vegetative to reproductive phase	biological_process
Mai_chr2_2	3341	AT5G45600	cellular component organization	regulation of histone H4 acetylation	biological_process
Mai_chr2_2	3341	AT5G45600	metabolic process	regulation of histone H4 acetylation	biological_process
Mai_chr2_2	3341	AT5G45600	cellular protein modification process	regulation of histone H4 acetylation	biological_process
Mai_chr2_2	3341	AT5G45600	protein metabolic process	regulation of histone H4 acetylation	biological_process
Mai_chr2_2	3341	AT5G45600	cellular process	regulation of histone H4 acetylation	biological_process
Mai_chr4_3	4712	AT5G61670	cytoplasm	plastid	cellular_component
Mai_chr4_3	4712	AT5G61670	cell	plastid	cellular_component
Mai_chr4_3	4712	AT5G61670	intracellular	plastid	cellular_component
Mai_chr4_3	4712	AT5G61670	plastid	plastid	cellular_component
Mai_chr4_3	4712	AT5G61670	cellular component organization	chromoplast organization	biological_process
Mai_chr4_3	4712	AT5G61670	cellular process	chromoplast organization	biological_process
Mai_chr4_3	4712	AT5G61670	biosynthetic process	carotene biosynthetic process	biological_process
Mai_chr4_3	4712	AT5G61670	metabolic process	carotene biosynthetic process	biological_process
Mai_chr4_3	4712	AT5G61670	cellular process	carotene biosynthetic process	biological_process
Mai_chr4_3	4712	AT5G61670	lipid metabolic process	carotene biosynthetic process	biological_process
