# Supplementary material for: Identification and analysis of unitary loss of long-established protein-coding genes in Poaceae shows evidences for biased gene loss and putatively functional transcription of relics
Source: BMC Evol Biol. 2015 Apr 18;15:66. doi: 10.1186/s12862-015-0345-x (PMC4425925; doi:10.1186/s12862-015-0345-x)
Supplement: Additional file 3: — Wilcoxon Signed Rank test result for expression value and tissue specificity between relic and its orthologous counterpart. [file 12862_2015_345_MOESM3_ESM.xlsx]

## Sheet: comparison of expression
species	sample	median of FPKM differences between relic and OC	FDR-corrected pvalue
brachypodium	the 20th Day Leaves	-0.0143035	0.932647
brachypodium	Emerging Inflorescence	0.158418	0.932647
brachypodium	Early Inflorescence	0.977555	0.932647
brachypodium	Anther	1.30459	0.351562
brachypodium	Pistil	0.542697	0.932647
brachypodium	Seed 5 DAP	-0.269743	0.932647
brachypodium	Seed 10 DAP	0.189297	0.932647
brachypodium	Embryo 25 DAP	0.303177	0.932647
brachypodium	Endosperm 25 DAP	0.0628875	0.932647
rice	the 20th Day Leaves	-0.751907	0.910156
rice	Emerging Inflorescence	-0.4602	0.910156
rice	Early Inflorescence	-1.73189	0.910156
rice	Anther	-5.83131	0.676758
rice	Pistil	-1.24603	0.676758
rice	Seed 5 DAP	-2.77692	0.676758
rice	Seed 10 DAP	0.28983	0.910156
rice	Embryo 25 DAP	0.87088	0.676758
rice	Endosperm 25 DAP	-0.0117853	0.910156
sorghum	the 20th Day Leaves	1.00202	0.635742
sorghum	Emerging Inflorescence	2.54857	0.635742
sorghum	Early Inflorescence	1.3378	0.635742
sorghum	Anther	1.75492	0.799805
sorghum	Pistil	1.59383	0.635742
sorghum	Seed 5 DAP	1.23955	0.635742
sorghum	Seed 10 DAP	-0.286005	0.969727
sorghum	Embryo 25 DAP	5.88342	0.635742
sorghum	Endosperm 25 DAP	0.302508	0.969727
maize	the 20th Day Leaves	-9.3671	0.164062
maize	Emerging Inflorescence	-17.1103	0.0469408
maize	Early Inflorescence	-2.6027	0.0615234
maize	Anther	-10.1653	0.0469408
maize	Pistil	-3.86479	0.0615234
maize	Seed 5 DAP	-10.1533	0.0585938
maize	Seed 10 DAP	-5.8379	0.0469408
maize	Embryo 25 DAP	-2.64081	0.0539532
maize	Endosperm 25 DAP	-6.24964	0.0469408

## Sheet: comparison of Ts
species	the median of Ts differences between relic and OC	pvalue
brachypodium	-0.0705208	0.195312
rice	-0.00928025	0.425781
sorghum	-0.0211512	0.969727
maize	0.0646342	0.300781
