# Supplementary material for: Identification and analysis of unitary loss of long-established protein-coding genes in Poaceae shows evidences for biased gene loss and putatively functional transcription of relics
Source: BMC Evol Biol. 2015 Apr 18;15:66. doi: 10.1186/s12862-015-0345-x (PMC4425925; doi:10.1186/s12862-015-0345-x)
Supplement: Additional file 4: — Expression correlation between the relic and its orthologous counterpart, as well as the GERP score of relic promoter. [file 12862_2015_345_MOESM4_ESM.xlsx]

## Sheet: expression correlation
ID	orthologous group	orthologous counterpart	correlation	pvalue	species
Bra_chr1_1	3972	LOC_Os03g64370	0.39976	0.286422	brachypodium
Bra_chr1_2	511	LOC_Os03g45340	0.605529	0.0839798	brachypodium
Bra_chr1_9	13538	LOC_Os06g27860	-0.0566294	0.884943	brachypodium
Bra_chr2_5	12645	LOC_Os05g28350	0.988273	5.68545e-07	brachypodium
Bra_chr2_8	8133	LOC_Os01g68960	0.409118	0.274223	brachypodium
Bra_chr3_7	7504	Sb10g022000	-0.1527	0.694904	brachypodium
Bra_chr4_1	7462	LOC_Os09g37930	-0.251917	0.51317	brachypodium
Bra_chr5_5	2064	LOC_Os04g57880	-0.0820324	0.833819	brachypodium
Mai_chr1_1	10134	Sb06g033560	0.369273	0.328049	maize
Mai_chr10_1	10320	Sb05g000210	0.810419	0.00807117	maize
Mai_chr10_4	1878	Sb06g022180	0.161166	0.678699	maize
Mai_chr4_2	1795	Sb02g043490	0.826185	0.0060545	maize
Mai_chr4_4	13557	Sb01g010920	-0.148745	0.702511	maize
Mai_chr4_5	1563	Sb04g031140	0.979538	3.95558e-06	maize
Mai_chr5_1	8968	LOC_Os02g52510	0.0147211	0.970016	maize
Mai_chr6_3	3239	Sb02g002660	-0.253907	0.509734	maize
Mai_chr9_2	14165	Sb10g024575	0.996362	9.52779e-09	maize
Ric_chr1_2	395	BRADI1G54830	-0.0721344	0.853685	rice
Ric_chr10_1	12012	BRADI1G31130	0.693609	0.0382414	rice
Ric_chr10_3	12985	BRADI3G30740	0.960164	3.99558e-05	rice
Ric_chr10_6	14753	BRADI3G34370	-0.407372	0.276479	rice
Ric_chr3_1	1001	BRADI1G15920	0.579794	0.101755	rice
Ric_chr4_1	8971	BRADI5G08970	-0.0285664	0.941845	rice
Ric_chr4_3	2056	BRADI5G26017	-0.379542	0.313708	rice
Ric_chr5_2	578	BRADI2G28435	-0.185175	0.633379	rice
Ric_chr6_1	15637	BRADI1G29247	0.187537	0.628974	rice
Sor_chr1_1	6026	GRMZM2G016774	0.179613	0.64379	sorghum
Sor_chr1_2	9973	GRMZM2G155565	0.438453	0.237794	sorghum
Sor_chr1_3	5146	LOC_Os03g10940	-0.00594538	0.987889	sorghum
Sor_chr1_5	6806	GRMZM2G377780	-0.205692	0.595463	sorghum
Sor_chr3_1	4397	LOC_Os02g08140	-0.503903	0.166622	sorghum
Sor_chr3_2	16364	LOC_Os01g55549	0.101701	0.794594	sorghum
Sor_chr3_3	12352	GRMZM2G049759	0.335873	0.376868	sorghum
Sor_chr4_3	8968	LOC_Os02g52510	0.515309	0.155666	sorghum
Sor_chr6_1	9435	LOC_Os12g18650	0.556975	0.119282	sorghum
Sor_chr6_2	834	GRMZM2G160702	0.531685	0.140686	sorghum
Sor_chr8_1	9445	GRMZM2G028307	0.0630585	0.871963	sorghum
Sor_chr9_1	11297	GRMZM2G176396	0.636607	0.0652505	sorghum
red: correlation between the expression values of relic and its orthologous counterpart is significantly high

## Sheet: conserved promoter
ID	species	orthologous group	mean of GERP score for relic promoter	mean of GERP score for genes promoter	FDR-corrected pvalue
Bra_chr1_2	brachypodium	511	0.2009	0.006527	3.704e-05
