# Supplementary material for: Identification and analysis of unitary loss of long-established protein-coding genes in Poaceae shows evidences for biased gene loss and putatively functional transcription of relics
Source: BMC Evol Biol. 2015 Apr 18;15:66. doi: 10.1186/s12862-015-0345-x (PMC4425925; doi:10.1186/s12862-015-0345-x)
Supplement: Additional file 5: — Lost transcription factors in brachypodium. [file 12862_2015_345_MOESM5_ESM.xlsx]

## Sheet: modified_annotation_for_lost_tr
ID	orthologous group	orthologous counterpart in arabidopsis	family of transcription factor	GO term
Bra_chr1_10	6386	AT4G18770	MYB	DNA binding
Bra_chr1_10	6386	AT4G18770	MYB	embryo sac development
Bra_chr1_10	6386	AT4G18770	MYB	nucleus
Bra_chr1_10	6386	AT4G18770	MYB	pollen tube guidance
Bra_chr1_10	6386	AT4G18770	MYB	purine nucleobase transport
Bra_chr1_10	6386	AT4G18770	MYB	regulation of synergid differentiation
Bra_chr1_10	6386	AT4G18770	MYB	regulation of transcription, DNA-dependent
Bra_chr1_10	6386	AT4G18770	MYB	sequence-specific DNA binding transcription factor activity
Bra_chr2_3	3379	AT2G33880	WOX	carpel development
Bra_chr2_3	3379	AT2G33880	WOX	cytoplasm
Bra_chr2_3	3379	AT2G33880	WOX	embryo development ending in seed dormancy
Bra_chr2_3	3379	AT2G33880	WOX	meristem development
Bra_chr2_3	3379	AT2G33880	WOX	nucleus
Bra_chr2_3	3379	AT2G33880	WOX	positive regulation of cell proliferation
Bra_chr2_3	3379	AT2G33880	WOX	regulation of meristem growth
Bra_chr2_3	3379	AT2G33880	WOX	regulation of transcription, DNA-dependent
Bra_chr2_3	3379	AT2G33880	WOX	response to abscisic acid stimulus
Bra_chr2_3	3379	AT2G33880	WOX	response to cytokinin stimulus
Bra_chr2_3	3379	AT2G33880	WOX	seed dormancy process
Bra_chr2_3	3379	AT2G33880	WOX	seed germination
Bra_chr2_3	3379	AT2G33880	WOX	sequence-specific DNA binding
Bra_chr2_3	3379	AT2G33880	WOX	sequence-specific DNA binding transcription factor activity
Bra_chr2_3	3379	AT2G33880	WOX	specification of floral organ identity
Bra_chr2_3	3379	AT5G45980	WOX	DNA binding
Bra_chr2_3	3379	AT5G45980	WOX	cotyledon boundary formation
Bra_chr2_3	3379	AT5G45980	WOX	cotyledon development
Bra_chr2_3	3379	AT5G45980	WOX	embryo development ending in seed dormancy
Bra_chr2_3	3379	AT5G45980	WOX	establishment of cell polarity
Bra_chr2_3	3379	AT5G45980	WOX	nucleus
Bra_chr2_3	3379	AT5G45980	WOX	positive regulation of cell proliferation
Bra_chr2_3	3379	AT5G45980	WOX	regulation of transcription, DNA-dependent
Bra_chr2_3	3379	AT5G45980	WOX	sequence-specific DNA binding
Bra_chr2_3	3379	AT5G45980	WOX	sequence-specific DNA binding transcription factor activity
Bra_chr2_5	12645	AT2G40220	ERF	DNA binding
Bra_chr2_5	12645	AT2G40220	ERF	abscisic acid mediated signaling pathway
Bra_chr2_5	12645	AT2G40220	ERF	embryo development ending in seed dormancy
Bra_chr2_5	12645	AT2G40220	ERF	hexokinase-dependent signaling
Bra_chr2_5	12645	AT2G40220	ERF	lateral root development
Bra_chr2_5	12645	AT2G40220	ERF	meristem structural organization
Bra_chr2_5	12645	AT2G40220	ERF	mitochondria-nucleus signaling pathway
Bra_chr2_5	12645	AT2G40220	ERF	nucleus
Bra_chr2_5	12645	AT2G40220	ERF	photomorphogenesis
Bra_chr2_5	12645	AT2G40220	ERF	positive regulation of transcription, DNA-dependent
Bra_chr2_5	12645	AT2G40220	ERF	protein ubiquitination
Bra_chr2_5	12645	AT2G40220	ERF	regulation of flower development
Bra_chr2_5	12645	AT2G40220	ERF	regulation of transcription, DNA-dependent
Bra_chr2_5	12645	AT2G40220	ERF	regulation of triglyceride catabolic process
Bra_chr2_5	12645	AT2G40220	ERF	response to abscisic acid stimulus
Bra_chr2_5	12645	AT2G40220	ERF	response to freezing
Bra_chr2_5	12645	AT2G40220	ERF	response to osmotic stress
Bra_chr2_5	12645	AT2G40220	ERF	response to water deprivation
Bra_chr2_5	12645	AT2G40220	ERF	root meristem growth
Bra_chr2_5	12645	AT2G40220	ERF	seed development
Bra_chr2_5	12645	AT2G40220	ERF	seed dormancy process
Bra_chr2_5	12645	AT2G40220	ERF	seed germination
Bra_chr2_5	12645	AT2G40220	ERF	sequence-specific DNA binding
Bra_chr2_5	12645	AT2G40220	ERF	sequence-specific DNA binding transcription factor activity
Bra_chr2_5	12645	AT2G40220	ERF	starch catabolic process
Bra_chr2_5	12645	AT2G40220	ERF	sugar mediated signaling pathway
Bra_chr2_5	12645	AT2G40220	ERF	transcription regulatory region DNA binding
Bra_chr2_5	12645	AT2G40220	ERF	vegetative to reproductive phase transition of meristem
Bra_chr3_2	7701	AT4G39160	MYB_related	DNA binding
Bra_chr3_2	7701	AT4G39160	MYB_related	nucleus
Bra_chr3_2	7701	AT4G39160	MYB_related	sequence-specific DNA binding transcription factor activity
Bra_chr4_2	4077	AT3G15170	NAC	carpel development
Bra_chr4_2	4077	AT3G15170	NAC	embryo development
Bra_chr4_2	4077	AT3G15170	NAC	flower development
Bra_chr4_2	4077	AT3G15170	NAC	formation of organ boundary
Bra_chr4_2	4077	AT3G15170	NAC	gynoecium development
Bra_chr4_2	4077	AT3G15170	NAC	lateral root development
Bra_chr4_2	4077	AT3G15170	NAC	meristem development
Bra_chr4_2	4077	AT3G15170	NAC	meristem initiation
Bra_chr4_2	4077	AT3G15170	NAC	negative regulation of cell division
Bra_chr4_2	4077	AT3G15170	NAC	nucleus
Bra_chr4_2	4077	AT3G15170	NAC	primary shoot apical meristem specification
Bra_chr4_2	4077	AT3G15170	NAC	regulation of transcription, DNA-dependent
Bra_chr4_2	4077	AT3G15170	NAC	secondary shoot formation
Bra_chr4_2	4077	AT3G15170	NAC	sequence-specific DNA binding transcription factor activity
Bra_chr4_2	4077	AT3G15170	NAC	specification of floral organ identity
Bra_chr4_2	4077	AT5G53950	NAC	formation of organ boundary
Bra_chr4_2	4077	AT5G53950	NAC	leaf development
Bra_chr4_2	4077	AT5G53950	NAC	leaf morphogenesis
Bra_chr4_2	4077	AT5G53950	NAC	multicellular organismal development
Bra_chr4_2	4077	AT5G53950	NAC	nucleus
Bra_chr4_2	4077	AT5G53950	NAC	primary shoot apical meristem specification
Bra_chr4_2	4077	AT5G53950	NAC	regulation of timing of organ formation
Bra_chr4_2	4077	AT5G53950	NAC	regulation of transcription, DNA-dependent
Bra_chr4_2	4077	AT5G53950	NAC	secondary shoot formation
Bra_chr4_2	4077	AT5G53950	NAC	sequence-specific DNA binding transcription factor activity
Bra_chr5_1	9226	AT2G42410	C2H2	intracellular
Bra_chr5_1	9226	AT2G42410	C2H2	nucleic acid binding
Bra_chr5_1	9226	AT2G42410	C2H2	nucleus
Bra_chr5_1	9226	AT2G42410	C2H2	regulation of transcription, DNA-dependent
Bra_chr5_1	9226	AT2G42410	C2H2	sequence-specific DNA binding transcription factor activity
Bra_chr5_1	9226	AT2G42410	C2H2	zinc ion binding
Bra_chr5_1	9226	AT3G23130	C2H2	DNA binding
Bra_chr5_1	9226	AT3G23130	C2H2	carpel development
Bra_chr5_1	9226	AT3G23130	C2H2	flower development
Bra_chr5_1	9226	AT3G23130	C2H2	formation of organ boundary
Bra_chr5_1	9226	AT3G23130	C2H2	hormone-mediated signaling pathway
Bra_chr5_1	9226	AT3G23130	C2H2	intracellular
Bra_chr5_1	9226	AT3G23130	C2H2	negative regulation of transcription, DNA-dependent
Bra_chr5_1	9226	AT3G23130	C2H2	nucleic acid binding
Bra_chr5_1	9226	AT3G23130	C2H2	nucleus
Bra_chr5_1	9226	AT3G23130	C2H2	regulation of cell proliferation
Bra_chr5_1	9226	AT3G23130	C2H2	regulation of cell size
Bra_chr5_1	9226	AT3G23130	C2H2	sequence-specific DNA binding transcription factor activity
Bra_chr5_1	9226	AT3G23130	C2H2	specification of floral organ identity
Bra_chr5_1	9226	AT3G23130	C2H2	zinc ion binding
Bra_chr5_3	11429	AT2G17950	WOX	DNA binding
Bra_chr5_3	11429	AT2G17950	WOX	anther development
Bra_chr5_3	11429	AT2G17950	WOX	carpel development
Bra_chr5_3	11429	AT2G17950	WOX	maintenance of shoot apical meristem identity
Bra_chr5_3	11429	AT2G17950	WOX	nucleus
Bra_chr5_3	11429	AT2G17950	WOX	plant-type cell wall modification
Bra_chr5_3	11429	AT2G17950	WOX	pollen tube growth
Bra_chr5_3	11429	AT2G17950	WOX	protein binding
Bra_chr5_3	11429	AT2G17950	WOX	regulation of transcription, DNA-dependent
Bra_chr5_3	11429	AT2G17950	WOX	sequence-specific DNA binding
Bra_chr5_3	11429	AT2G17950	WOX	sequence-specific DNA binding transcription factor activity
Bra_chr5_3	11429	AT2G17950	WOX	specification of floral organ identity
Bra_chr5_3	11429	AT2G17950	WOX	stem cell maintenance
Bra_chr5_3	11429	AT2G17950	WOX	stomium development
